# Supplementary material for: Interventions for quitting vaping
Source: Cochrane Database Syst Rev. 2025 Nov 25;2025(11):CD016058. doi: 10.1002/14651858.CD016058.pub3 (PMC12645533; doi:10.1002/14651858.CD016058.pub3)
Supplement: Supplementary file 6 — Supplementary material 6 Data package [file CD016058-SUP-06-dataPackage.zip]

Archive with 14 entries (14 files):
- CD016058-study-data/CD016058-study-information.csv
- CD016058-study-data/CD016058-study-arms.csv
- CD016058-study-data/CD016058-study-results.csv
- CD016058-study-data/CD016058-risk-of-bias.csv
- CD016058-study-data/CD016058.json
- CD016058-study-data/CD016058-included.ris
- CD016058-study-data/CD016058-excluded.ris
- CD016058-study-data/CD016058-ongoing.ris
- CD016058-other-references/CD016058-additional-references.ris
- CD016058-other-references/CD016058-other-published-versions.ris
- CD016058-analysis-data/CD016058-data-rows.csv
- CD016058-analysis-data/CD016058-subgroup-estimates.csv
- CD016058-analysis-data/CD016058-overall-estimates-and-settings.csv
- CD016058-data-package-info.html
