# Supplementary material for: Interventions for quitting vaping
Source: Cochrane Database Syst Rev. 2025 Nov 25;2025(11):CD016058. doi: 10.1002/14651858.CD016058.pub3 (PMC12645533; doi:10.1002/14651858.CD016058.pub3)
Supplement: Supplementary file 6 — Supplementary material 6 Data package [file CD016058-SUP-06-dataPackage.zip › CD016058-study-data/CD016058-study-arms.csv]

Study	Arm	Description	Intervention
Caponnetto 2023	Pharmacological: Varenicline		Varenicline
Caponnetto 2023	Placebo		Placebo
Evins 2025	Placebo		Placebo
Evins 2025	Varenicline		Varenicline
Fucito 2024	Control / no support		No/minimal support
Fucito 2024	Pharmacological: Varenicline		Varenicline
Graham 2021	Control		No/minimal support
Graham 2021	This is quitting		Text message-based intervention
Graham 2024	Assessment only		No/minimal support
Graham 2024	No/minimal support		No/minimal support
Graham 2024	Text message-based intervention		Text message-based intervention
Graham 2024	This is quitting		Text message-based intervention
Heffner 2025	App-based + text messaging intervention		App-based + text messaging intervention
Heffner 2025	No/minimal support		No/minimal support
Klein 2024	Control/no support. All arms 2 phone based coaching calls		No/minimal support
Klein 2024	NRT (gum, patches, lozenges)		Combination NRT
Klein 2024	NRT + Text based vaping cessation program		Combination NRT + text message-based intervention
Klein 2024	Text message-based intervention		Text message-based intervention
Klemperer 2025	Combination NRT		Combination NRT
Klemperer 2025	No/minimal support		No/minimal support
Michaud 2025	Financial incentives
Michaud 2025	Financial incentives + text messaging		Financial incentives
Michaud 2025	Media literacy e-learning
Michaud 2025	Media literacy e-learning + financial incentives + text messaging		Media literacy e-learning + financial incentives + text messaging
Michaud 2025	Media literacy e-learning + text messaging		Media literacy e-learning
Michaud 2025	Text message-based intervention		Text message-based intervention
NCT04602494	Pharmacological: Varenicline		Varenicline
NCT04602494	Placebo		Placebo
NCT05140915	No/minimal support		No/minimal support
NCT05140915	Text message-based intervention		Text message-based intervention
Palmer 2023	Combination NRT + print-based self-help		Combination NRT + print-based self-help
Palmer 2023	Referral to quitline		No/minimal support
Palmer 2025	High dose combination NRT		High dose combination NRT
Palmer 2025	Mid-dose combination NRT		Mid-dose combination NRT
Palmer 2025	Standard dose combination NRT		Standard dose combination NRT
Rigotti 2024	Cytisinicline + Behavioral Support		Cytisine
Rigotti 2024	Placebo + Behavioral Support		Placebo
Sahr 2021	Combination NRT + Behavioral Support		Combination NRT
Sahr 2021	Self-Guided		No/minimal support
Sahr 2021	Vape-Taper + Behavioral Support		Reduction in nicotine concentration and vape frequency
