# Supplementary material for: Interventions for quitting vaping
Source: Cochrane Database Syst Rev. 2025 Nov 25;2025(11):CD016058. doi: 10.1002/14651858.CD016058.pub3 (PMC12645533; doi:10.1002/14651858.CD016058.pub3)
Supplement: Supplementary file 6 — Supplementary material 6 Data package [file CD016058-SUP-06-dataPackage.zip › CD016058-study-data/CD016058-study-results.csv]

Study	Outcome	Data type	Effect measure	Arm	Reference arm	Sample size	Cases	Mean	SD	SE	Variance	CI level	CI start	CI end	Exp mean	Exp CI start	Exp CI end	t-test	z-test	P value	Covariance method	Covariance	Other arm 1	Other arm 2	Correlation arm 1	Correlation arm 2	Correlation	Other mean	Other SE	Other variance	Other CI level	Other CI start	Other CI end	Other exp mean	Other exp CI start	Other exp CI end	Other t-test	Other z-test	Other P value	Footnotes
Caponnetto 2023	Blood pressure (diastolic)	Arm level		Pharmacological: Varenicline		51		78.0	8.9			0.95
Caponnetto 2023	Blood pressure (diastolic)	Arm level		Placebo		44		77.2	8.4			0.95
Caponnetto 2023	Blood pressure (systolic)	Arm level		Pharmacological: Varenicline		51		124.4	8.3			0.95
Caponnetto 2023	Blood pressure (systolic)	Arm level		Placebo		44		126.0	8.2			0.95
Caponnetto 2023	Body Mass Index	Arm level		Pharmacological: Varenicline		51		26.98	4.56			0.95
Caponnetto 2023	Body Mass Index	Arm level		Placebo		44		27.93	4.0			0.95
Caponnetto 2023	Heart rate	Arm level		Pharmacological: Varenicline		51		74.5	8.9			0.95
Caponnetto 2023	Heart rate	Arm level		Placebo		44		76.7	12.2			0.95
Caponnetto 2023	Participants reporting AEs	Arm level		Pharmacological: Varenicline		51	36
Caponnetto 2023	Participants reporting AEs	Arm level		Placebo		44	29
Caponnetto 2023	Participants reporting SAEs	Arm level		Pharmacological: Varenicline		51	1
Caponnetto 2023	Participants reporting SAEs	Arm level		Placebo		44	0
Caponnetto 2023	Vaping cessation at 6 months or longer	Arm level		Pharmacological: Varenicline		70	24
Caponnetto 2023	Vaping cessation at 6 months or longer	Arm level		Placebo		70	12
Caponnetto 2023	Vaping cessation at between 3 & 6 months	Arm level		Pharmacological: Varenicline		70	28
Caponnetto 2023	Vaping cessation at between 3 & 6 months	Arm level		Placebo		70	14
Caponnetto 2023	Weight	Arm level		Pharmacological: Varenicline		51		169.32	31.97			0.95
Caponnetto 2023	Weight	Arm level		Placebo		44		172.62	31.09			0.95
Evins 2025	Participants reporting AEs	Arm level		Placebo		86	68
Evins 2025	Participants reporting AEs	Arm level		Varenicline		88	76
Evins 2025	Participants reporting SAEs	Arm level		Placebo		86	1
Evins 2025	Participants reporting SAEs	Arm level		Varenicline		88	3
Evins 2025	Vaping cessation at 6 months or longer	Arm level		Placebo		87	6
Evins 2025	Vaping cessation at 6 months or longer	Arm level		Varenicline		88	25
Evins 2025	Vaping cessation at between 3 & 6 months	Arm level		Placebo		87	12
Evins 2025	Vaping cessation at between 3 & 6 months	Arm level		Varenicline		88	45
Fucito 2024	Participants reporting AEs	Arm level		Control / no support		15	5
Fucito 2024	Participants reporting AEs	Arm level		Pharmacological: Varenicline		18	12
Fucito 2024	Participants reporting SAEs	Arm level		Control / no support		15	0
Fucito 2024	Participants reporting SAEs	Arm level		Pharmacological: Varenicline		18	0
Fucito 2024	Vaping cessation at between 3 & 6 months	Arm level		Control / no support		20	6
Fucito 2024	Vaping cessation at between 3 & 6 months	Arm level		Pharmacological: Varenicline		20	8
Graham 2021	Combustible tobacco abstinence at 6 months or longer	Arm level		Control		400	194
Graham 2021	Combustible tobacco abstinence at 6 months or longer	Arm level		This is quitting		393	197
Graham 2021	Combustible tobacco use uptake at 6 months or longer	Arm level		Control		525	101
Graham 2021	Combustible tobacco use uptake at 6 months or longer	Arm level		This is quitting		511	102
Graham 2021	Vaping cessation at 6 months or longer	Arm level		Control		1284	239
Graham 2021	Vaping cessation at 6 months or longer	Arm level		This is quitting		1304	314
Graham 2024	Participants reporting AEs	Arm level		Assessment only
Graham 2024	Participants reporting AEs	Arm level		No/minimal support		744	0
Graham 2024	Participants reporting AEs	Arm level		Text message-based intervention		759	0
Graham 2024	Participants reporting AEs	Arm level		This is quitting
Graham 2024	Participants reporting SAEs	Arm level		Assessment only
Graham 2024	Participants reporting SAEs	Arm level		No/minimal support		744	0
Graham 2024	Participants reporting SAEs	Arm level		Text message-based intervention		759	0
Graham 2024	Participants reporting SAEs	Arm level		This is quitting
Graham 2024	Vaping cessation at 6 months or longer	Arm level		Assessment only		744	208
Graham 2024	Vaping cessation at 6 months or longer	Arm level		This is quitting		759	287
Heffner 2025	Participants reporting AEs	Arm level		App-based + text messaging intervention		31	1
Heffner 2025	Participants reporting AEs	Arm level		No/minimal support		30	3
Heffner 2025	Participants reporting SAEs	Arm level		App-based + text messaging intervention		31	0
Heffner 2025	Participants reporting SAEs	Arm level		No/minimal support		30	0
Heffner 2025	Vaping cessation at between 3 & 6 months	Arm level		App-based + text messaging intervention		31	3
Heffner 2025	Vaping cessation at between 3 & 6 months	Arm level		No/minimal support		30	0
Klein 2024	Participants reporting AEs	Arm level		Control/no support. All arms 2 phone based coaching calls		102	14
Klein 2024	Participants reporting AEs	Arm level		NRT (gum, patches, lozenges)		96	33
Klein 2024	Participants reporting AEs	Arm level		NRT + Text based vaping cessation program		94	33
Klein 2024	Participants reporting AEs	Arm level		Text message-based intervention		87	10
Klein 2024	Participants reporting SAEs	Arm level		Control/no support. All arms 2 phone based coaching calls		134	0
Klein 2024	Participants reporting SAEs	Arm level		NRT (gum, patches, lozenges)		126	0
Klein 2024	Participants reporting SAEs	Arm level		NRT + Text based vaping cessation program		122	0
Klein 2024	Participants reporting SAEs	Arm level		Text message-based intervention		126	0
Klein 2024	Vaping cessation at between 3 & 6 months	Arm level		Control/no support. All arms 2 phone based coaching calls		134	46
Klein 2024	Vaping cessation at between 3 & 6 months	Arm level		NRT (gum, patches, lozenges)		126	52
Klein 2024	Vaping cessation at between 3 & 6 months	Arm level		NRT + Text based vaping cessation program		122	53
Klein 2024	Vaping cessation at between 3 & 6 months	Arm level		Text message-based intervention		126	45
Klemperer 2025	Combustible tobacco abstinence at 6 months or longer	Arm level		Combination NRT		102	43																																	Both arms received matched text message support
Klemperer 2025	Combustible tobacco abstinence at 6 months or longer	Arm level		No/minimal support		96	41
Klemperer 2025	Combustible tobacco abstinence at between 3 & 6 months	Arm level		Combination NRT		102	21																																	Both arms received matched text message support
Klemperer 2025	Combustible tobacco abstinence at between 3 & 6 months	Arm level		No/minimal support		96	12
Klemperer 2025	Participants reporting AEs	Arm level		Combination NRT		102	11																																	Both arms received matched text message support
Klemperer 2025	Participants reporting AEs	Arm level		No/minimal support		96	12
Klemperer 2025	Participants reporting SAEs	Arm level		Combination NRT		102	0																																	Both arms received matched text message support
Klemperer 2025	Participants reporting SAEs	Arm level		No/minimal support		96	0
Klemperer 2025	Vaping cessation at 6 months or longer	Arm level		Combination NRT		102	51																																	Both arms received matched text message support
Klemperer 2025	Vaping cessation at 6 months or longer	Arm level		No/minimal support		96	51
Klemperer 2025	Vaping cessation at between 3 & 6 months	Arm level		Combination NRT		102	50																																	Both arms received matched text message support
Klemperer 2025	Vaping cessation at between 3 & 6 months	Arm level		No/minimal support		96	51
Michaud 2025	Vaping cessation at between 3 & 6 months	Arm level		Financial incentives		10	5																																	All arms received text messaging. Media literacy e-learning v control &amp; incentives v control combines multiple study arms
Michaud 2025	Vaping cessation at between 3 & 6 months	Arm level		Financial incentives + text messaging		10	5
Michaud 2025	Vaping cessation at between 3 & 6 months	Arm level		Media literacy e-learning		11	2
Michaud 2025	Vaping cessation at between 3 & 6 months	Arm level		Media literacy e-learning + financial incentives + text messaging		10	3
Michaud 2025	Vaping cessation at between 3 & 6 months	Arm level		Media literacy e-learning + text messaging		11	2
Michaud 2025	Vaping cessation at between 3 & 6 months	Arm level		Text message-based intervention		9	3
NCT04602494	Participants reporting AEs	Arm level		Pharmacological: Varenicline		1	1
NCT04602494	Participants reporting AEs	Arm level		Placebo		1	1
NCT04602494	Participants reporting SAEs	Arm level		Pharmacological: Varenicline		1	0
NCT04602494	Participants reporting SAEs	Arm level		Placebo		1	0
NCT04602494	Vaping cessation at between 3 & 6 months	Arm level		Pharmacological: Varenicline		1	0
NCT04602494	Vaping cessation at between 3 & 6 months	Arm level		Placebo		1	1
NCT05140915	Participants reporting AEs	Arm level		No/minimal support		32	0																																	The intervention included a gamification component; it is not clear whether this was also delivered via text message or via another modality
NCT05140915	Participants reporting AEs	Arm level		Text message-based intervention		39	0
NCT05140915	Participants reporting SAEs	Arm level		No/minimal support		32	0																																	The intervention included a gamification component; it is not clear whether this was also delivered via text message or via another modality
NCT05140915	Participants reporting SAEs	Arm level		Text message-based intervention		39	0
NCT05140915	Vaping cessation at between 3 & 6 months	Arm level		No/minimal support		32	5																																	The intervention included a gamification component; it is not clear whether this was also delivered via text message or via another modality
NCT05140915	Vaping cessation at between 3 & 6 months	Arm level		Text message-based intervention		36	5
Palmer 2023	Participants reporting AEs	Arm level		Combination NRT + print-based self-help		12	10
Palmer 2023	Participants reporting AEs	Arm level		Referral to quitline
Palmer 2023	Participants reporting SAEs	Arm level		Combination NRT + print-based self-help		12	0
Palmer 2023	Participants reporting SAEs	Arm level		Referral to quitline		11	0
Palmer 2025	Participants reporting AEs	Arm level		High dose combination NRT		15	10
Palmer 2025	Participants reporting AEs	Arm level		Mid-dose combination NRT		15	13
Palmer 2025	Participants reporting AEs	Arm level		Standard dose combination NRT		16	9
Palmer 2025	Participants reporting SAEs	Arm level		High dose combination NRT		15	0
Palmer 2025	Participants reporting SAEs	Arm level		Mid-dose combination NRT		15	1
Palmer 2025	Participants reporting SAEs	Arm level		Standard dose combination NRT		16	0
Rigotti 2024	Blood pressure (diastolic)	Arm level		Cytisinicline + Behavioral Support		89		-1.2	9.32			0.95
Rigotti 2024	Blood pressure (diastolic)	Arm level		Placebo + Behavioral Support		41		1.3	8.41			0.95
Rigotti 2024	Blood pressure (systolic)	Arm level		Cytisinicline + Behavioral Support		89		0.3	12.96			0.95
Rigotti 2024	Blood pressure (systolic)	Arm level		Placebo + Behavioral Support		41		-0.6	10.74			0.95
Rigotti 2024	Cotinine	Arm level		Cytisinicline + Behavioral Support		87		181.74	188.91			0.95
Rigotti 2024	Cotinine	Arm level		Placebo + Behavioral Support		39		211.69	199.37			0.95
Rigotti 2024	Heart rate	Arm level		Cytisinicline + Behavioral Support		89		3.0	11.56			0.95
Rigotti 2024	Heart rate	Arm level		Placebo + Behavioral Support		41		2.4	12.2			0.95
Rigotti 2024	Participants reporting AEs	Arm level		Cytisinicline + Behavioral Support		106	54
Rigotti 2024	Participants reporting AEs	Arm level		Placebo + Behavioral Support		53	29
Rigotti 2024	Participants reporting SAEs	Arm level		Cytisinicline + Behavioral Support		106	0
Rigotti 2024	Participants reporting SAEs	Arm level		Placebo + Behavioral Support		53	0
Rigotti 2024	Vaping cessation at between 3 & 6 months	Arm level		Cytisinicline + Behavioral Support		107	25
Rigotti 2024	Vaping cessation at between 3 & 6 months	Arm level		Placebo + Behavioral Support		53	7
Sahr 2021	Blood pressure (systolic)	Arm level		Combination NRT + Behavioral Support		5		136.2	13.04			0.95
Sahr 2021	Blood pressure (systolic)	Arm level		Self-Guided		9		127.88	6.94			0.95
Sahr 2021	Blood pressure (systolic)	Arm level		Vape-Taper + Behavioral Support		6		129.33	13.16			0.95
Sahr 2021	Heart rate	Arm level		Combination NRT + Behavioral Support		5		71.4	17.6			0.95
Sahr 2021	Heart rate	Arm level		Self-Guided		9		75.63	19.62			0.95
Sahr 2021	Heart rate	Arm level		Vape-Taper + Behavioral Support		6		71.83	12.83			0.95
Sahr 2021	Vaping cessation at 6 months or longer	Arm level		Combination NRT + Behavioral Support		7	2
Sahr 2021	Vaping cessation at 6 months or longer	Arm level		Self-Guided		9	1
Sahr 2021	Vaping cessation at 6 months or longer	Arm level		Vape-Taper + Behavioral Support		8	3
Sahr 2021	Vaping cessation at between 3 & 6 months	Arm level		Combination NRT + Behavioral Support		7	3
Sahr 2021	Vaping cessation at between 3 & 6 months	Arm level		Self-Guided		9	7
Sahr 2021	Vaping cessation at between 3 & 6 months	Arm level		Vape-Taper + Behavioral Support		8	6
Sahr 2021	Weight	Arm level		Combination NRT + Behavioral Support		5		205.8	46.86			0.95
Sahr 2021	Weight	Arm level		Self-Guided		6		171.88	38.81			0.95
Sahr 2021	Weight	Arm level		Vape-Taper + Behavioral Support		6		185.0	31.73			0.95
