# Supplementary material for: Interventions for quitting vaping
Source: Cochrane Database Syst Rev. 2025 Nov 25;2025(11):CD016058. doi: 10.1002/14651858.CD016058.pub3 (PMC12645533; doi:10.1002/14651858.CD016058.pub3)
Supplement: Supplementary file 6 — Supplementary material 6 Data package [file CD016058-SUP-06-dataPackage.zip › CD016058-study-data/CD016058-risk-of-bias.csv]

Study	Domain (judgement): Random sequence generation (selection bias)	Domain (support): Random sequence generation (selection bias)	Domain (judgement): Allocation concealment (selection bias)	Domain (support): Allocation concealment (selection bias)	Domain (judgement): Blinding of participants and personnel (performance bias): All outcomes	Domain (support): Blinding of participants and personnel (performance bias): All outcomes	Domain (judgement): Blinding of outcome assessment (detection bias): All outcomes	Domain (support): Blinding of outcome assessment (detection bias): All outcomes	Domain (judgement): Incomplete outcome data (attrition bias): All outcomes	Domain (support): Incomplete outcome data (attrition bias): All outcomes	Domain (judgement): Selective reporting (reporting bias)	Domain (support): Selective reporting (reporting bias)	Domain (judgement): Other bias	Domain (support): Other bias
Caponnetto 2023	Low risk	<p>Judgement Comment: "The list for treatment randomization was generated using SAS software (SAS Institute). The size of the blocks was a variable of 5, and the sequence of blocks was randomized and blinded."</p>	Low risk	<p>Judgement Comment: "Participants, study staff and statistical team were blinded to randomisation and treatment assignment.<br>Blinding was ensured by the identical appearance of drug and placebo tablets and their containers."</p>	Low risk	<p>Judgement Comment: "Participants, study staff and statistical team were blinded to randomisation and treatment assignment.<br>Identical appearance of drug and placebo tablets and their containers. Same vaping cessation counseling for both arms. Equally intense interventions."</p>	Low risk	<p>Quote: "Saliva samples were collected for cotinine measurement in those who stated they had not vaped and with an&nbsp;<br>eCO≤7 ppm" "analyzed in duplicate" "cotinine cut-off for abstinence of 10 ng/ml " Judgement Comment: "BP, HR, weight etc measured.<br>Vaping cessation: cotinine level-verified self-reported abstinence"</p>	Low risk	<p>Judgement Comment: "Completed 51/70 (73%) (varenicline), 44/70 (63%) (placebo). Difference in LTFU across arms &lt;20%"</p>	Low risk	<p>Judgement Comment: "Outcome measures were pre-specified. CO not reported in final paper but could be due to splitting the trial between dual users and exclusive vapers."</p>	Low risk	<p>Judgement Comment: "No other sources of bias noted."</p>
Evins 2025	Low risk	<p>Massachusetts General Hospital research pharmacy staff not associated with the study produced computer-generated code to individually randomize enrolled participants in a 1:1:1 ratio in blocks of 6 to varenicline plus behavioral counseling, placebo plus behavioral counseling, or enhanced usual care, stratified by status as currently in secondary school vs post secondary school.</p>	Low risk	<p>All study staff were blind to study medication allocation.</p>	Low risk	<p>Behavioral counselors were not involved in assessments, data management, or analysis. Varenicline tablet "or identical-appearing placebo, matched through overencapsulation to ensure blinding. Study staff were blind to treatment allocation</p>	Low risk	<p>Biochemically confirmed nicotine vaping abstinence. iScreen Oral Fluid Test, a lateral flow chromatographic immunoassay for qualitative detection of cotinine in oral fluids<br>Self-report of vaping since the last visit and saliva cotinine concentration to confirm self-reported abstinence were conducted at every study visit. For visits performed virtually, saliva cotinine collection kits and in…	Low risk	<p>Varenicline arm 88/88 at week 24 (100%)<br>Placebo arm 81/87 at week 24 (93%)<br>Enhanced usual care 85/86 at week 24 (99%)<br>Under 50% attrition with less than 20% difference between arms.</p>	Low risk	<p>Outcomes recorded in NCT record and published protocol. Some results reported in NCT record and in published paper. In protocol state will collect NNAL this has not been reported yet.</p>	Low risk	<p>Judgement Comment: "No other sources of bias noted."</p>
Fucito 2024	Unclear risk	<p>Judgement Comment: "No details provided about the randomisation process"</p>	Unclear risk	<p>Judgement Comment: "No details provided about the method used to conceal allocation sequence "</p>	Low risk	<p>Judgement Comment: "Varenicline vs placebo tablet, equal intensity."</p>	Low risk	<p>Judgement Comment: "Similar support. Abstinence was self-report but the two arms received the same level of support (self-guided cessation booklet &amp; single counselling session)."</p>	Low risk	<p>Judgement Comment: "33/40 Varenicline 18/20 followed up<br>Placebo 15/20<br> &lt; 20% between groups"</p>	Low risk	<p>Judgement Comment: "Outcome measures pre-specified accurately on clinical trials.gov"</p>	Low risk	<p>Judgement Comment: "No other sources of bias detected."</p>
Graham 2021	Low risk	<p>Judgement Comment: ""Randomized to treatment or control by a computer algorithm that automated random allocation in a 1:1 sequence."</p>	Low risk	<p>Judgement Comment: "From Graham 2021: "Random assignments were concealed from participants and research staff throughout the trial." "Randomized to treatment or control by a computer algorithm that automated random allocation in a 1:1 sequence.""</p>	Not applicable		Low risk	<p>Judgement Comment: "Self reported vaping cessation but no face to face contact."</p>	Low risk	<p>Judgement Comment: "621/2588 24% drop out at 7 months &lt;50%<br>This is quitting (text messages) 331/1304 = 25.4% drop out<br>Control 290/1284 = 22.6% drop out<br>&lt;20% difference between arms"</p>	Low risk	<p>Judgement Comment: "Vaping abstinence reported as set out in NCT record."</p>	Low risk	<p>Judgement Comment: "No other sources of bias noted."</p>
Graham 2024	Low risk	<p>QUOTE "Those who completed the baseline were assigned at random to intervention or control in a 1:1 sequence via the survey platform and instructed to confirm enrollment via text. Only those who confirmed enrollment within 24 hours were enrolled."</p>	Low risk	<p>QUOTE "Random assignments were concealed from participants and data collection staff. "</p>	Not applicable		Low risk	<p>Self reported and not equally intensive; however, all contact was remote and so this is unlikely to result in bias.</p>	Low risk	<p>QUOTE: "521/759 in intervention group and 543/744 in control group followed up at 7 months."</p><p>&nbsp;Intervention 68.6%. Control 73%. Greater than 50% follow-up and less than 20% difference between arms.</p>	Low risk	<p>Outcomes pre-specified. Results posted on NCT and published.</p>	Low risk	<p>Judgement Comment: "No other sources of bias noted."</p>
Heffner 2025	Low risk	<p>The randomization algorithm used a permuted-block design with random block sizes, with stratification by high (&gt;5) vs. low (5 or less) readiness to quit on the Contemplation Ladder. Only the unblinded study biostatistician, who generated the randomization sequence, had access to treatment assignment information.</p>	Low risk	<p>Only the unblinded study biostatistician, who generated the randomization sequence, had access&nbsp;<br>to treatment assignment information.</p>	Not applicable		Low risk	<p>Vaping cessation biochemically validated using cotinine</p>	High risk	<p>Arm 1. 23/31 (74.2%)<br>Arm 2. 29/30 (96.7%)</p><p>22.5% difference between drop out.</p>	Low risk	<p>Results posted on NCT record and published paper.</p>	Low risk	<p>Judgement Comment: "No other sources of bias noted."</p>
Klein 2024	Unclear risk	<p>Judgement Comment: ""Randomized to receive NRT (yes vs. no) and/or the mHealth program (yes vs. no; text message program with links to videos, podcasts, and other online learning content), delivered using a factorial<br>design."</p>	Unclear risk	<p>Judgement Comment: "State: evaluators are blinded to the study arm assignment of participant. No further detail.<br> Apart from mentioning that participants were randomised to receive interventions using a factorial design, no more information about the allocation concealment"</p>	High risk	<p>Judgement Comment: "Evaluators are blinded to the study arm assignment of participants.<br>No detail on blinding of participants. No placebo was used versus NRT and outcome was not biochemically verified.<br>&nbsp;</p>	Low risk	<p>Judgement Comment: Self-reported vaping cessation (30 day point prevalence abstinence). However, behavioural support was provided remotely and so face-to-face contact was matched between arms.<br>&nbsp;</p>	Low risk	<p>Judgement Comment: "377/508 completed &lt;50% drop out (74.21% completed)<br>Control (all receive 2 phone calls) 101/134 (75.4% completed)<br>Digital 87/126 (69%)<br>NRT 96/126 (75%)<br>NRT + digital 93/122 (76.2%)<br>&lt;20% difference between arms"</p>	Low risk	<p>Judgement Comment: "All results of outcomes specified are reported in NCT record."</p>	Low risk	<p>Judgement Comment: "No other sources of bias noted."</p>
Klemperer 2025	Unclear risk	<p>Not enough detail "The investigators will use a 2x2 factorial design to randomize 390 participants"&nbsp;</p>	Unclear risk	<p>Insufficient information in NCT record and protocol</p>	High risk	<p>No placebo control for NRT component</p>	Low risk	<p>EC cessation self-reported; however, trial was carried out remotely so outcome reporting unlikely to be differential between arms.</p>	Low risk	<p>Biochemical validation for CC abstinence at 3 mths: 51/96 (53%); 52/102 (51%); &nbsp;57/102 &nbsp;(56%); &nbsp;61/96 (64%).</p>	Low risk	<p>All outcomes reported in record for follow-up apart from EC cessation. This may be reported in a later publication. It was supplied to us for inclusion in this review by the lead investigator.</p>	Low risk	<p>Judgement Comment: "No other sources of bias noted."</p>
Michaud 2025	Unclear risk	<p>No detail in protocol "Eligible participants will be randomly assigned to one of four groups in a 1:1:1:1 ratio"</p>	Unclear risk	<p>No detail in protocol "Eligible participants will be randomly assigned to one of four groups in a 1:1:1:1 ratio"</p>	Not applicable		Low risk	<p>Use commercially available saliva cotinine test kit for biochemical validation</p>	Low risk	<p>50% follow-up overall, i.e., not &lt;50%.&nbsp;</p><p>QUOTE:" Twenty (50%; AC: 5/9, VE: 5/11, FI: 5/10, VF: 5/10) participants completed the study"&nbsp;</p>	Unclear risk	<p>Study under analysis. Primary outcome reported n SRNT abstract. Full results not posted yet.</p>	Low risk	<p>Judgement Comment: "No other sources of bias noted."</p>
NCT04602494	Low risk	<p>Judgement Comment: "Randomization will be computer generated by the MGH Research Pharmacy personnel with no other interactions with study staff or participants." "Participants, investigators and outcome assessor will remain fully blind to all 3 arms"</p>	Low risk	<p>Judgement Comment: "The full randomization code (drug, placebo, monitoring) will be held in the MGH research pharmacy and available to study PI only in the case of urgent medical need. A partial randomization code (treatment vs monitoring) will be held by the interventionist at the Center for Addiction Medicine. Participants, investigators and outcome assessor will remain fully blind to all 3 …	Low risk	<p>Judgement Comment: "Participants, investigators and outcome assessor will remain fully blind to all 3 arms.<br>Varenicline and placebo equally intensive.</p>	Low risk	<p>Vaping cessation was biochemically validated with an appropriate method (urinary cotinine &lt;50 ng/mL). Urine cotinine testing is valid as Varenicline does not contain nicotine. Outcome assessors are unaware of participants' group assignments."</p>	High risk	<p>Varenicline: 1/1 completed (100%). Placebo: 1/1 completed (100%). Monitoring Only: 0 / 2 completed (0% completion rate, 100% attrition). &gt;20% between group difference.</p>	Low risk	<p>Judgement Comment: "The study has detailed and pre-specified primary and secondary outcomes, including measures for abstinence, adverse events, and various symptom scales.&nbsp;<br>Primary outcomes are comprehensively reported. The lack of data for some secondary measures is likely due to the small sample size and high attrition in the monitoring group rather than selective reporting."</p>	Low risk	<p>Judgement Comment: "No other sources of bias detected."</p>
NCT05140915	Unclear risk	<p>Parallel assignment stated for random sequence generation but no further details in record. In protocol: &nbsp;QUOTE: "To reduce the chances of imbalance across conditions, the schools will be matched based on percentage low income, percentage African American, and number of students, and divided into two sets of two. Within each set of two, we will randomly assign one school to each of the st…	Unclear risk	<p>Insufficient detail. "Schools were randomized to either the intervention or control condition."&nbsp;</p>	Not applicable		Low risk	<p>"Cotinine-validated 7-day point prevalence abstinence, as measured by saliva samples collected from all; analyzed for those reporting 7-day abstinence; cut-off 11.4 ng/ml, cotinine-imputed abstinence when cotinine is missing."</p>	Low risk	<p>Arm 1: 37/39 (94.9%) Arm 2 (control): 31/32 (96.9%). Low attrition overall and less than 20% difference between arms.</p>	Low risk	<p>Outcomes from protocol (3 and 6 months follow-up listed). All data posted on NCT record for 3 month data. 6 month data not yet available, but may be in due course.</p>	Low risk	<p>Judgement Comment: "No other sources of bias noted."</p>
Palmer 2023	Unclear risk	<p>&nbsp;Quote: "participants were randomized into study group at a target ~2:1 ratio; however, due&nbsp;<br>to the small sample size, this exact ratio was not achieved: Intervention&nbsp;<br>(n = 18), Control (n = 12)." Judgement Comment: "No details about the method of randomisation used."</p>	Unclear risk	<p>Judgement Comment: "No detail provided."</p>	High risk	<p>Quote: "the control group did not complete daily surveys." Judgement Comment: "Different intervention intensity between intervention and control groups which might affect performance bias.&nbsp;No placebo."</p>	Low risk	<p>Judgement Comment: "Outcomes were self-reported, but there was no face to face contact during the study."</p>	Low risk	<p>Judgement Comment: "Intervention 12/18. Control (quitline) 8/12.<br>80% completed the EOT survey (80 %). 66.6% completed the FU survey. Vaping and smoking status imputed as not abstinent for those with missing data."</p>	Unclear risk	<p>Judgement Comment: "Study was not pre-registered and presented as feasibility study with a focus on qualitative results"</p>	Low risk	<p>Judgement Comment: "No other risk of bias noted."</p>
Palmer 2025	Unclear risk	<p>No clear detail how the randomisation was done but some indication for stratification on important factors in the protocol.</p>	Unclear risk	<p>No information available.</p>	Low risk	<p>All participants received NRT.</p>	Low risk	<p>All participants received NRT so low likelihood of disparate reporting between arms.</p>	Low risk	<p>Standard At 6 weeks = 9/16 =56%. Mid At 6 weeks = 11/15 = 73%. High At 6 weeks = 10/15 = 67%. Retention &gt;50%. &lt;20% difference between arms.</p>	Low risk	<p>NCT record with outcomes. Results reported in paper and supplementary materials.&nbsp;</p>	Low risk	<p>Judgement Comment: "No other sources of bias noted."</p>
Rigotti 2024	Low risk	<p>Judgement Comment: "A predetermined central computer-generated randomization sequence assigned<br>participants in a 2:1 ratio to receive cytisinicline or placebo."</p>	Low risk	<p>Quote: "A predetermined central computer-generated randomization sequence assigned<br>participants in a 2:1 ratio to receive cytisinicline or placebo for 12 weeks" Judgement Comment: "Participants and study staff at all sites were blinded to study group assignment throughout the data collection period."</p>	Low risk	<p>Quote: "The study medication was identical-appearing tablets containing 3mg of cytisinicline or placebo taken orally 3 times daily<br>for 12 weeks" Judgement Comment: "Participants and study staff at all sites were blinded to study group assign-<br>ment throughout the data collection period."</p>	Low risk	<p>Quote: "participants... provided a breath sample to measure carbon monoxide and a saliva sample to measure cotinine." Judgement Comment: "Biochemically confirmed continuous EC or vaping abstinence. Cotinine measured."</p>	Low risk	<p>Judgement Comment: "Completed<br>Cytisinicline 89/107 = 83%<br>Placebo 42/53 = 79.2%<br>&gt; 50% at FU. &lt;20 % difference between arms"</p>	Low risk	<p>Judgement Comment: "Outcomes were pre-registered and time-point and method of analysis pre-specified in the protocol"</p>	Low risk	<p>Judgement Comment: "No other sources of bias noted."</p>
Sahr 2021	Low risk	<p>Judgement Comment: "Block randomization was used to place eligible participants in one of three arms<br>NRT (nicotine patch +/− nicotine lozenge or gum) + behavioral support, vape-taper + behavioral support, or self-guided quit] in a 1:1:1 ratio."</p>	Low risk	<p>Judgement Comment: "Block randomization was used to place eligible participants in one of three arms NRT (nicotine patch +/− nicotine lozenge or gum) + behavioral support, vape-taper + behavioral support, or self-guided quit] in a 1:1:1 ratio."</p>	Low risk	<p>Judgement Comment: The 2 intervention arms were equally intensive.</p>	High risk	<p>Judgement Comment: Cessation self-reported, not biochemically validated. Differential face-to-face contact between groups.</p>	Low risk	<p>Judgement Comment: "8/24 dropped out (&lt; 50%). At 6 mths: NRT 4/7 (57%); Vaper taper 6/8 (75%); Control 6/9 (67%). &lt; 20% difference between groups.</p>	Low risk	<p>Judgement Comment: "Outcomes were pre-registered and time-point and method of analysis pre-specified in the protocol, and all outcomes are reported and publicly available."</p>	Low risk	<p>Judgement Comment: No other sources of bias noted</p>
