# Supplementary material for: Interventions for quitting vaping
Source: Cochrane Database Syst Rev. 2025 Nov 25;2025(11):CD016058. doi: 10.1002/14651858.CD016058.pub3 (PMC12645533; doi:10.1002/14651858.CD016058.pub3)
Supplement: Supplementary file 6 — Supplementary material 6 Data package [file CD016058-SUP-06-dataPackage.zip › CD016058-study-data/CD016058-included.ris]

TY  - JOUR
AU  - Caponnetto,P.
AU  - Campagna,D.
AU  - Ahluwalia,J.S.
AU  - Russell,C.
AU  - Maglia,M.
AU  - Riela,P.M.
TI  - Varenicline and counseling for vaping cessation: a double-blind, randomized, parallel-group, placebo-controlled trial
JF  - BMC Medicine
DA  - 2023///
VL  - 21
IS  - 1
SP  - 220
NS  - Caponnetto 2023
C3  - CRS 26351621
DO  - 10.1186/s12916-023-02919-2
ER  - 

TY  - JOUR
AU  - Caponnetto,P.
AU  - Spicuzza,L.
AU  - Campagna,D.
AU  - Ahluwalia,J.S.
AU  - Russell,C.
AU  - Maglia,M.
TI  - Varenicline for smoking cessation in individuals who smoke cigarettes and use electronic cigarettes: a double-blind, randomised, placebo-controlled phase 3 trial
JF  - EClinicalMedicine
DA  - 2023///
VL  - 66
SP  - 102316
NS  - Caponnetto 2023
C3  - CRS 26351623
DO  - 10.1016/j.eclinm.2023.102316
ER  - 

TY  - JOUR
AU  - Caponnetto,P.
AU  - Maglia,M.
AU  - Polosa,R.
TI  - Efficacy of smoking cessation with varenicline plus counselling for e-cigarettes users (VAREVAPE): a protocol for a randomized controlled trial
JF  - Contemporary Clinical Trials Communications
DA  - 2019///
VL  - 15
SP  - 100412
NS  - Caponnetto 2023
C3  - CRS 26351622
DO  - 10.1016/j.conctc.2019.100412
ER  - 

TY  - GEN
AU  - Caponnetto,P.
AU  - Campagna,D.
AU  - Ahluwalia,J.S.
AU  - Russell,C.
AU  - Maglia,M.
AU  - Riela,P.M.
TI  - A double-blind, randomized, controlled phase III trial investigating efficacy and safety of varenicline for vaping cessation in adult users
JF  - medRxiv
DA  - 2022 [Preprint]
NS  - Caponnetto 2023
C3  - CRS 26351620
DO  - 10.1101/2022.12.20.22283715
ER  - 

TY  - GEN
AU  - EUCTR2016-000339-42-IT
TI  - A randomized controlled trial to evaluate the efficacy of VARENICLINA to stop smoking in smokers of elettronic sigarette or in smokers who smoke both elettronic sigarette and classic sigarettes (VAREVAPE)
JF  - https://trialsearch.who.int/Trial2.aspx?TrialID=EUCTR2016-000339-42-IT
DA  - (accessed 22 July 2024)
NS  - Caponnetto 2023
C3  - CRS 26351624
ER  - 

TY  - JOUR
AU  - Evins,A.E.
AU  - Cather,C.
AU  - Reeder,H.T.
AU  - Evohr,B.
AU  - Potter,K.
AU  - Pachas,G.N.
TI  - Varenicline for youth nicotine vaping cessation: a randomized clinical trial
JF  - JAMA
DA  - 2025///
VL  - 333
IS  - 21
SP  - 1876
EP  - 86
NS  - Evins 2025
C3  - CRS 28889833
DO  - 10.1001/jama.2025.3810
ER  - 

TY  - GEN
AU  - Evins,E.
AU  - Cather,C.
AU  - Pachas,G.
AU  - Potter,K.
AU  - Reeder,H.
AU  - Costello,M.
TI  - Varenicline for adolescent nicotine vaping cessation
JF  - Society for Research on Nicotine and Tobacco (SRNT) 31st Annual Meeting, New Orleans, USA
DA  - March 2025
VL  - Submission ID 3000191
SP  - (Accessed 15 June 2025)
NS  - Evins 2025
C3  - CRS 28889834
ER  - 

TY  - JOUR
AU  - Schuster,R.
AU  - Cather,C.
AU  - Pachas,G.
AU  - Iroegbulem,V.
AU  - Dufour,J.R.
AU  - Casottana,K.D.
TI  - Characteristics of adolescents presenting for a pharmacotherapy vaping cessation trial who never smoked tobacco regularly
JF  - Drug and Alcohol Dependence
DA  - 2025///
VL  - 267
IS  - Supplement
SP  - 111982
NS  - Evins 2025
C3  - CRS 28889836
DO  - 10.1016/j.drugalcdep.2024.111982
ER  - 

TY  - GEN
AU  - NCT05367492
TI  - Varenicline for nicotine vaping cessation in adolescents
JF  - https://clinicaltrials.gov/ct2/show/NCT05367492
DA  - (first submitted 4 May 2022)
NS  - Evins 2025
C3  - CRS 28889835
ER  - 

TY  - JOUR
AU  - Schuster,R.M.
AU  - Cather,C.
AU  - Pachas,G.N.
AU  - Nielsen,L.
AU  - Iroegbulem,V.
AU  - Dufour,J.
TI  - A randomized controlled trial of varenicline and brief behavioral counseling delivered by lay counselors for adolescent vaping cessation: study protocol
JF  - Frontiers in Psychiatry
DA  - 2023///
VL  - 14
IS  - 101545006
SP  - 1083791
NS  - Evins 2025
C3  - CRS 26351735
DO  - 10.3389/fpsyt.2023.1083791
ER  - 

TY  - GEN
AU  - Fucito,L.M.
AU  - Baldassarri,S.R.
AU  - Baker,N.L.
AU  - Krishnan-Sarin,S.
AU  - Gray,K.M.
AU  - Toll,B.A.
TI  - Varenicline for e-cigarette cessation in adults: a preliminary placebo-controlled randomized trial
JF  - American Journal of Preventive Medicine
DA  - 2024 May 16 [Epub ahead of print]
NS  - Fucito 2024
C3  - CRS 26351627
C3  - PubMed 38752949
DO  - 10.1016/j.amepre.2024.04.007
ER  - 

TY  - CPAPER
AU  - Fucito,L.
TI  - A preliminary randomized, double-blind, placebo controlled clinical trial of varenicline in adults who use e-cigarettes
JF  - Society for Research on Nicotine and Tobacco (SRNT) 30th Annual Meeting, 2024 March 20–23; Edinburgh
DA  - 2024///
SP  - PPS18
EP  - 5
NS  - Fucito 2024
C3  - CRS 26351626
ER  - 

TY  - GEN
AU  - NCT05541497
TI  - Varenicline for treatment of e-cigarette dependence
JF  - https://clinicaltrials.gov/ct2/show/NCT05541497
DA  - (first received 15 September 2022)
NS  - Fucito 2024
C3  - CRS 26351628
ER  - 

TY  - GEN
AU  - NCT04251273
TI  - Text message quit vaping intervention for young adults
JF  - https://clinicaltrials.gov/show/NCT04251273
DA  - (first received 31 January 2020)
NS  - Graham 2021
C3  - CRS 26351634
ER  - 

TY  - JOUR
AU  - Do,E.K.
AU  - Tulsiani,S.
AU  - Edwards,G.
AU  - Cha,S.
AU  - Amato,M.S.
AU  - Hair,E.C.
TI  - Treatment-seeking young people enrolled in a United States vaping cessation intervention trial report high frequency of use and nicotine dependence
JF  - Preventive Medicine Reports
DA  - 2023///
VL  - 36
SP  - 102533
NS  - Graham 2021
C3  - CRS 26351630
DO  - 10.1016/j.pmedr.2023.102533
ER  - 

TY  - JOUR
AU  - Graham,A.L.
AU  - Amato,M.S.
AU  - Cha,S.
AU  - Jacobs,M.A.
AU  - Bottcher,M.M.
AU  - Papandonatos,G.D.
TI  - Effectiveness of a vaping cessation text message program among young adult e-cigarette users: a randomized clinical trial
JF  - JAMA Internal Medicine
DA  - 2021///
VL  - 181
IS  - 7
SP  - 923
EP  - 30
NS  - Graham 2021
C3  - CRS 26351631
DO  - 10.1001/jamainternmed.2021.1793
ER  - 

TY  - JOUR
AU  - Graham,A.L.
AU  - Jacobs,M.A.
AU  - Amato,M.S.
AU  - Cha,S.
AU  - Bottcher,M.M.
AU  - Papandonatos,G.D.
TI  - Effectiveness of a quit vaping text message program in promoting abstinence among young adult e-cigarette users: protocol for a randomized controlled trial
JF  - JMIR Research Protocols
DA  - 2020///
VL  - 9
IS  - 5
SP  - e18327
NS  - Graham 2021
C3  - CRS 26351633
DO  - 10.2196/18327
ER  - 

TY  - JOUR
AU  - Graham,A.L.
AU  - Cha,S.
AU  - Papandonatos,G.D.
AU  - Amato,M.S.
AU  - Jacobs,M.A.
AU  - Abroms,L.C.
TI  - E-cigarette and combusted tobacco abstinence among young adults: secondary analyses from a U.S.-based randomized controlled trial of vaping cessation
JF  - Preventive Medicine
DA  - 2022///
VL  - 165
IS  - Pt B
SP  - 107119
NS  - Graham 2021
C3  - CRS 26351632
DO  - 10.1016/j.ypmed.2022.107119
ER  - 

TY  - JOUR
AU  - Graham,A.L.
AU  - Cha,S.
AU  - Jacobs,M.A.
AU  - Amato,M.S.
AU  - Funsten,A.L.
AU  - Edwards,G.
TI  - A vaping cessation text message program for adolescent e-cigarette users: a randomized clinical trial
JF  - JAMA
DA  - 2024///
VL  - 332
IS  - 9
SP  - 713
EP  - 21
NS  - Graham 2024
C3  - CRS 28889837
DO  - 10.1001/jama.2024.11057
ER  - 

TY  - GEN
AU  - NCT04919590
TI  - Text message quit vaping intervention for adolescents
JF  - https://clinicaltrials.gov/study/NCT04919590
DA  - (first received 9 June 2021)
NS  - Graham 2024
C3  - CRS 26351645
ER  - 

TY  - JOUR
AU  - Heffner,J.L.
AU  - Baker,K.
AU  - Georgiou,K.
AU  - Graham,A.L.
AU  - Kelly,M.M.
AU  - Konstantinou,P.
TI  - ACT on vaping: pilot randomized controlled trial of a novel digital health app with text messaging for young adult vaping cessation
JF  - Nicotine & Tobacco Research
DA  - 2025///
VL  - ntaf112
SP  - 1
EP  - 33
NS  - Heffner 2025
C3  - CRS 28889838
DO  - 10.1093/ntr/ntaf112
ER  - 

TY  - GEN
AU  - NCT05897242
TI  - A smartphone application (ACT on vaping) for vaping cessation in young adults
JF  - https://clinicaltrials.gov/ct2/show/NCT05897242
DA  - (first submitted 31 May 2023)
NS  - Heffner 2025
C3  - CRS 26351717
ER  - 

TY  - JOUR
AU  - Klein,E.G.
AU  - Shoben,A.B.
AU  - Carpenter,K.M.
AU  - Mullis,K.
AU  - Nemeth,J.M.
AU  - Mayers,E.
TI  - Clinical trial of a quitline vaping cessation intervention: baseline characteristics of young adult exclusive e-cigarette users seeking treatment
JF  - International Journal of Environmental Research and Public Health
DA  - 2024///
VL  - 21
IS  - 6
SP  - 809
NS  - Klein 2024
C3  - CRS 26351637
DO  - 10.3390/ijerph21060809
ER  - 

TY  - CPAPER
AU  - Mullis,K.
AU  - Vickerman,K.
TI  - Old dog, new tricks? NRT use and effectiveness for young adult vaping cessation
JF  - Society for Research on Nicotine and Tobacco (SRNT) 30th Annual Meeting, 2024 March 20-23; Edinburgh
DA  - 2024///
SP  - POS2
EP  - 105
NS  - Klein 2024
C3  - CRS 26351638
ER  - 

TY  - CPAPER
AU  - Nemeth,J.
TI  - Optimizing for behavioral health equity in a multicomponent quitline-delivered vaping cessation programme for young adults
JF  - Society for Research on Nicotine and Tobacco (SRNT) 30th Annual Meeting, 2024 March 20-23; Edinburgh
DA  - 2024///
SP  - POS2
EP  - 119
CY  - Edinburgh
NS  - Klein 2024
C3  - CRS 28889839
ER  - 

TY  - JOUR
AU  - Vickerman,K.A.
AU  - Carpenter,K.M.
AU  - Mullis,K.
AU  - Shoben,A.B.
AU  - Nemeth,J.
AU  - Mayers E et al
TI  - Quitline-based young adult vaping cessation: a Randomized Clinical Trial Examining NRT and mHealth
JF  - American Journal of Preventive Medicine
DA  - 2025///
VL  - 68
IS  - 2
SP  - 366
EP  - 76
NS  - Klein 2024
C3  - CRS 28889840
DO  - 10.1016/j.amepre.2024.10.019
ER  - 

TY  - CPAPER
AU  - Mullis,M.
AU  - Vickerman,K.
TI  - Mhealth program engagement and vaping cessation outcomes among young adults
JF  - Society for Research on Nicotine and Tobacco (SRNT) 30th Annual Meeting, 2024 March 20-23; Edinburgh
DA  - 2024///
SP  - PPS18
EP  - 3
CY  - Edinburgh
NS  - Klein 2024
C3  - CRS 26351639
ER  - 

TY  - GEN
AU  - NCT04974580
TI  - Research and innovation to stop e-cigarette/vaping in young adults
JF  - https://clinicaltrials.gov/show/NCT04974580
DA  - (first received 23 July 2021)
NS  - Klein 2024
C3  - CRS 26351640
ER  - 

TY  - CPAPER
AU  - Klein,E.G.
AU  - Carpenter,K.M.
AU  - Shoben,A.B.
AU  - Mullis,K.
AU  - Nemeth,J.
AU  - Mayers,E.
TI  - A quitline-based young adult vaping cessation trial examining the impacts of NRT and mhealth components
JF  - Society for Research on Nicotine and Tobacco (SRNT) 30th Annual Meeting, 2024 March 20-23; Edinburgh
DA  - 2024///
SP  - SYM17
EP  - 1
NS  - Klein 2024
C3  - CRS 26351636
ER  - 

TY  - GEN
AU  - Klemperer,E.M.
AU  - Feinstein,M.J.
AU  - Marsh,K.
AU  - Villanti,A.C.
AU  - Carpenter,M.J.
AU  - Skelly,J.M.
TI  - A factorial randomized clinical trial of nicotine replacement therapy and treatment recommendations to quit vs continue e-cigarettes when quitting smoking in young adult dual users
JF  - Nicotine & Tobacco Research
DA  - 2025 May 31 [Epub ahead of print]
VL  - ntaf119
NS  - Klemperer 2025
C3  - CRS 28889841
DO  - 10.1093/ntr/ntaf119
ER  - 

TY  - GEN
AU  - NCT04946825
TI  - Quit smoking study for people who use e-cigarettes
JF  - https://clinicaltrials.gov/show/NCT04946825
DA  - (first submitted 10 June 2015)
NS  - Klemperer 2025
C3  - CRS 26351709
ER  - 

TY  - JOUR
AU  - Michaud,T.
AU  - Puga,T.
AU  - Archer,R.
AU  - Theye,E.
AU  - Zagurski,C.
AU  - Estabrooks,P.
TI  - Enhancing text message support with media literacy and financial incentives for vaping cessation in young adults: protocol for a pilot randomized controlled trial
JF  - JMIR Research Protocols
DA  - 2025///
VL  - 14
IS  - 101599504
SP  - e60527
NS  - Michaud 2025
C3  - CRS 28889842
DO  - 10.2196/60527
ER  - 

TY  - GEN
AU  - Michaud,T.
AU  - Theye,E.
AU  - Zagurski,C.
AU  - Reyes,S.
AU  - Sampson,K.
AU  - Rennard,S.
TI  - A pilot feasibility trial of vaping education, financial incentive, and text-messaging support for nicotine vaping cessation among young adults
JF  - Society for Research on Nicotine and Tobacco (SRNT) 31st Annual Meeting 2025, New Orleans, USA
DA  - 2025 March 12–15
VL  - submission number 3000491
NS  - Michaud 2025
C3  - CRS 28889843
ER  - 

TY  - GEN
AU  - NCT05586308
TI  - Incentive-based and media literacy informed approaches to improve vaping cessation
JF  - https://clinicaltrials.gov/show/NCT05586308
DA  - (first received 14 October 2022)
NS  - Michaud 2025
C3  - CRS 26351713
ER  - 

TY  - GEN
AU  - NCT04602494
TI  - Varenicline for nicotine vaping cessation in non smoker vaper adolescents
JF  - https://clinicaltrials.gov/ct2/show/NCT04602494
DA  - (first received 26 October 2020)
NS  - NCT04602494
C3  - CRS 26351643
ER  - 

TY  - JOUR
AU  - Pbert,L.
AU  - Dubé,C.E.
AU  - Nagawa,C.S.
AU  - Simone,D.P.
AU  - Wijesundara,J.G.
AU  - Sadasivam,R.S.
TI  - Vaping cessation support recommendations from adolescents who vape: a qualitative study
JF  - BMC Public Health
DA  - 2024///
VL  - 24
IS  - 1
SP  - 1615
NS  - NCT05140915
C3  - CRS 28889845
DO  - 10.1186/s12889-024-19036-1
ER  - 

TY  - GEN
AU  - NCT05140915
TI  - Vaper to vaper: a multimodal mobile peer driven intervention to support adolescents in quitting vaping
JF  - https://clinicaltrials.gov/show/NCT05140915
DA  - (first received 18 November 2021)
NS  - NCT05140915
C3  - CRS 28889844
ER  - 

TY  - JOUR
AU  - Palmer,A.M.
AU  - Carpenter,M.J.
AU  - Rojewski,A.M.
AU  - Haire,K.
AU  - Baker,N.L.
AU  - Toll,B.A.
TI  - Nicotine replacement therapy for vaping cessation among mono and dual users: a mixed methods preliminary study
JF  - Addictive Behaviors
DA  - 2023///
VL  - 139
SP  - 107579
NS  - Palmer 2023
C3  - CRS 26351647
DO  - 10.1016/j.addbeh.2022.107579
ER  - 

TY  - JOUR
AU  - Palmer,A.M.
AU  - DeMass,R.
AU  - Rojewski,A.M.
AU  - Bagley,E.M.
AU  - Carpenter,M.J.
AU  - Smith,T.T.
TI  - Augmented doses of nicotine replacement therapy: feasibility for dual cigarette and e-cigarette cessation
JF  - American Journal of Preventive Medicine
DA  - 2025///
VL  - May 21
SP  - 107664
NS  - Palmer 2025
C3  - CRS 28889848
DO  - 10.1016/j.amepre.2025.107664
ER  - 

TY  - GEN
AU  - Palmer,A.
AU  - Bagley,E.
AU  - DeMass,R.
AU  - Carpenter,M.
AU  - Rojewski1,A.
AU  - Smith,T.
TI  - Augmented doses of nicotine replacement therapy for dual users of cigarettes and e-cigarettes: results from a pilot feasibility trial
JF  - SRNT annual meeting, New Orleans, USA
DA  - 2025///
VL  - Submission ID 3001274
NS  - Palmer 2025
C3  - CRS 28889847
ER  - 

TY  - GEN
AU  - NCT06087328
TI  - CAN-DOSE study: cessation with augmented nicotine for dual use of smoking and e-cigarettes
JF  - https://clinicaltrials.gov/ct2/show/NCT06087328
DA  - (first received 12 October 2023)
NS  - Palmer 2025
C3  - CRS 28889846
ER  - 

TY  - GEN
AU  - Rigotti,N.A.
AU  - Benowitz,N.L.
AU  - Prochaska,J.J.
AU  - Cain,D.F.
AU  - Ball,J.
AU  - Clarke,A.
TI  - Cytisinicline for vaping cessation in adults using nicotine e-cigarettes: the ORCA-V1 randomized clinical trial
JF  - JAMA Internal Medicine
DA  - 2024 May 6 [Epub ahead of print]
SP  - e241313
NS  - Rigotti 2024
C3  - CRS 26351650
DO  - 10.1001/jamainternmed.2024.1313
ER  - 

TY  - GEN
AU  - NCT05431387
TI  - A study of cytisinicline for vaping cessation in adult smokers
JF  - https://clinicaltrials.gov/ct2/show/NCT05431387
DA  - (first received 24 June 2022)
NS  - Rigotti 2024
C3  - CRS 26351649
ER  - 

TY  - CPAPER
AU  - Rigotti,N.S.
TI  - Cytisinicline for vaping cessation among adult nicotine e-cigarette users: a multi-site randomized placebo controlled trial (ORCA-V1)
JF  - Society for Research on Nicotine and Tobacco (SRNT) 30th Annual Meeting, 2024 March 20-23; Edinburgh
DA  - 2024///
SP  - PPS18
EP  - 4
NS  - Rigotti 2024
C3  - CRS 26351651
ER  - 

TY  - JOUR
AU  - Sahr,M.
AU  - Kelsh,S.
AU  - Blower,M.
AU  - Sohn,M.
TI  - Pilot study of electronic nicotine delivery systems (ENDS) cessation methods
JF  - Pharmacy (Basel, Switzerland)
DA  - 2021///
VL  - 9
IS  - 1
SP  - 21
NS  - Sahr 2021
C3  - CRS 26351653
DO  - 10.3390/pharmacy9010021
ER  - 
