# Supplementary material for: Interventions for quitting vaping
Source: Cochrane Database Syst Rev. 2025 Nov 25;2025(11):CD016058. doi: 10.1002/14651858.CD016058.pub3 (PMC12645533; doi:10.1002/14651858.CD016058.pub3)
Supplement: Supplementary file 6 — Supplementary material 6 Data package [file CD016058-SUP-06-dataPackage.zip › CD016058-study-data/CD016058-ongoing.ris]

TY  - JOUR
AU  - Gardner,L.A.
AU  - Rowe,A.L.
AU  - Stockings,E.
AU  - Champion,K.E.
AU  - Hides,L.
AU  - McBride N et al
TI  - Study protocol of the Our Futures Vaping Trial: a cluster randomised controlled trial of a school-based eHealth intervention to prevent e-cigarette use among adolescents
JF  - BMC Public Health
DA  - 2023 Apr 12
VL  - 23
IS  - 1
SP  - 683
NS  - ACTRN12623000022662
C3  - CRS 26351693
DO  - 10.1186/s12889-023-15609-8
ER  - 

TY  - GEN
AU  - ACTRN12623000022662
TI  - The OurFutures Vaping Program: a cluster randomised controlled trial to evaluate the efficacy of a school-based eHealth intervention to prevent e-cigarette use among adolescents
JF  - https://trialsearch.who.int/Trial2.aspx?TrialID=ACTRN12623000022662
DA  - 2023///
VL  - (accessed 23 July 2024)
NS  - ACTRN12623000022662
C3  - CRS 26351692
ER  - 

TY  - GEN
AU  - ACTRN12625000143426
TI  - Replication trial of the OurFutures Vaping Program: evaluation of a school-based eHealth program to prevent e-cigarette use among adolescents in NSW public schools
JF  - https://trialsearch.who.int/Trial2.aspx?TrialID=ACTRN12625000143426
DA  - accessed 25 June 2025
NS  - ACTRN12625000143426
C3  - CRS 28889856
ER  - 

TY  - GEN
AU  - ACTRN12623000079640
TI  - Efficacy of a text-message based intervention in preventing adolescent e-cigarette use. Scientific title: A randomised controlled trial to examine the potential effect of a text-message based intervention on preventing adolescent e-cigarette use
JF  - https://www.anzctr.org.au/Trial/Registration/TrialReview.aspx?id=385130&showOriginal=true
DA  - (accessed 25 June 2025)
NS  - Barnes 2025
C3  - CRS 28889858
ER  - 

TY  - JOUR
AU  - Barnes,C.
AU  - Janssen,L.
AU  - Mantach,S.
AU  - McCrabb,S.
AU  - Turon,H.
AU  - Groombridge D et al
TI  - Are text-message based programmes targeting adolescents and their parents an acceptable approach to preventing adolescent e-cigarette use?
JF  - Health Promotion Journal of Australia: official journal of Australian Association of Health Promotion Professionals / 2025;36(2):e70019
DA  - 2025///
VL  - 36
IS  - 2
SP  - e70019
NS  - Barnes 2025
C3  - CRS 28889859
DO  - 10.1002/hpja.70019
ER  - 

TY  - JOUR
AU  - Barnes,C.
AU  - Turon,H.
AU  - McCrabb,S.
AU  - Mantach,S.
AU  - Janssen,L.
AU  - Duffy,M.
TI  - Factorial randomised controlled trial to examine the potential effect of a text message-based intervention on reducing adolescent susceptibility to e-cigarette use: a study protocol
JF  - BMJ Open
DA  - 2024 Aug 17
VL  - 14
IS  - 8
SP  - e083251
NS  - Barnes 2025
C3  - CRS 28889860
DO  - 10.1136/bmjopen-2023-083251
ER  - 

TY  - GEN
AU  - NCT06003439
TI  - Vaping prevention and vaping in youth (Vapechat)
JF  - https://clinicaltrials.gov/study/NCT06003439
DA  - (accessed 25 June 2025)
NS  - Borrelli 2025
C3  - CRS 28889863
ER  - 

TY  - JOUR
AU  - Borrelli,B.
AU  - Weinstein,D.
AU  - Endrighi,R.
AU  - Ling,N.
AU  - Koval,K.
AU  - Quintiliani,L.M.
TI  - Virtual reality for the prevention and cessation of nicotine vaping in youth: Protocol for a randomized controlled trial
JF  - JMIR Research Protocols
DA  - 2025 May 15
VL  - 14
SP  - e71961
NS  - Borrelli 2025
C3  - CRS 28889862
DO  - 10.2196/71961
ER  - 

TY  - GEN
AU  - CTIS2023-504708-27-00 2023
TI  - Cytisine for nicotine-containing electronic cigarette and tobacco cigarette cessation: a randomized placebo-controlled trial
JF  - https://trialsearch.who.int/Trial2.aspx?TrialID=CTIS2023-504708-27-00
DA  - (accessed 25 June 2025)
NS  - CTIS2023-504708-27-00
C3  - CRS 28889868
ER  - 

TY  - GEN
AU  - CTIS2023-505036-35-00
TI  - A study of nicotine freshmint mouthspray in e-cigarette users willing to quit
JF  - https://trialsearch.who.int/Trial2.aspx?TrialID=CTIS2023-505036-35-00
NS  - CTIS2023-505036-35-00
C3  - CRS 28889870
ER  - 

TY  - GEN
AU  - NCT05366790
TI  - A brief digital screening tool to address tobacco and e-cigarette use in pediatric medical care.
JF  - https://clinicaltrials.gov/ct2/show/NCT05366790
DA  - 2022///
NS  - Chadi 2023
C3  - CRS 26351696
ER  - 

TY  - JOUR
AU  - Chadi,N.
AU  - Diamant,E.
AU  - Perez,T.
AU  - Al-Saleh,A.
AU  - Sylvestre M-P
AU  - O'Loughlin J et al
TI  - A brief digital screening and intervention tool for parental and adolescent tobacco and electronic cigarette use in pediatric medical care in Canada: protocol for a pilot randomized controlled trial
JF  - JMIR research protocols
DA  - 2023///
VL  - 12
IS  - 101599504
SP  - e47978
NS  - Chadi 2023
C3  - CRS 26351695
DO  - https://dx.doi.org/10.2196/47978
ER  - 

TY  - GEN
AU  - ACTRN12624001492549
TI  - Health4Life Parents & Teens: Optimisation of a parent-based intervention to reduce modifiable cancer risk factors among socio-economically disadvantaged adolescents
JF  - https://www.anzctr.org.au/Trial/Registration/TrialReview.aspx?ACTRN=12624001492549
DA  - (accessed 25 June 2025)
NS  - Champion 2025
C3  - CRS 28889865
ER  - 

TY  - JOUR
AU  - Champion,K.E.
AU  - Davidson,L.
AU  - Hunter,E.
AU  - Thornton,L.
AU  - Spring,B.
AU  - Osman,B.
TI  - Optimising a digital intervention to support parents experiencing socio-economic disadvantage to improve adolescent health behaviours: protocol for the Health4Life Parents & Teens factorial trial
JF  - Contemporary clinical trials 2025
DA  - 2025 Jul
VL  - 154
SP  - 107958
NS  - Champion 2025
C3  - CRS 28889866
DO  - 10.1016/j.cct.2025.107958
ER  - 

TY  - GEN
AU  - NCT04867668
TI  - Digital media for cancer control (to prevent vaping and smoking behavior) (DMCC)
JF  - https://clinicaltrials.gov/study/NCT04867668
NS  - Evans 2025
C3  - CRS 28889873
ER  - 

TY  - JOUR
AU  - Evans,W.D.
AU  - Ichimiya,M.
AU  - Bingenheimer,J.B.
AU  - Cantrell,J.
AU  - D'Esterre,A.P.
AU  - Pincus O et al
TI  - Design and baseline evaluation of social media vaping prevention trial: Randomized controlled trial study
JF  - Journal of Medical Internet Research
DA  - 2025///
VL  - 27
SP  - e
NS  - Evans 2025
C3  - CRS 28889872
DO  - 10.2196/72002
ER  - 

TY  - GEN
AU  - KCT0010346 2025
TI  - Digital interventions for smoking cessation among young adults in Korea: a randomized controlled trial
JF  - https://trialsearch.who.int/Trial2.aspx?TrialID=KCT0010346
NS  - KCT0010346
C3  - CRS 28889875
ER  - 

TY  - CPAPER
AU  - Krishnan-Sarin,S.
AU  - Kong,G.
AU  - Bold,K.
AU  - Davis,D.
AU  - Liss,T.
AU  - Lavallee H et al
TI  - Examining the use of a virtual youth-focussed, e-cigarette cessation intervention combining in-person CBT with abstinence-contingent incentives
JF  - Society for Research on Nicotine and Tobacco (SRNT) 30th Annual Meeting Edinburgh
DA  - 20-23 March 2024
VL  - SYM17-2
NS  - Krishnan-Sarin 2024
C3  - CRS 28889876
ER  - 

TY  - JOUR
AU  - Krishnan-Sarin,S.
AU  - Kong,G.
AU  - Bold,K.
AU  - Davis,D.
AU  - Cavallo,D.
AU  - Lavallee,H.
TI  - A youth-focussed, virtual, e-cigarette cessation intervention combining in-person CBT with incentives
JF  - Drug and Alcohol Dependence
DA  - 2025///
VL  - 267
IS  - Supplement
SP  - 112259
NS  - Krishnan-Sarin 2024
C3  - CRS 28889877
DO  - 10.1016/j.drugalcdep.2024.112259
ER  - 

TY  - JOUR
AU  - Lyu,J.C.
AU  - Olson,S.S.
AU  - Ramo,D.E.
AU  - Ling,P.M.
TI  - Delivering vaping cessation interventions to adolescents and young adults on Instagram: protocol for a randomized controlled trial
JF  - BMC public health
DA  - 2022///
VL  - 22
IS  - 1
SP  - 2311
NS  - Lyu 2022
C3  - CRS 26351700
DO  - https://dx.doi.org/10.1186/s12889-022-14606-7
ER  - 

TY  - GEN
AU  - Ling,P.
AU  - Lyu,J.C.
AU  - Lisha,N.
AU  - Rosen,S.
AU  - Belohlavek,A.
AU  - Gribben V et al
TI  - E-cigarette cessation support groups on social media: a randomized controlled trial,
JF  - Society for Research on Nicotine and Tobacco (SRNT) 31st Annual Meeting 2025, New Orleans, USA
DA  - 2025 March 12-15
SP  - submission number 3000722
NS  - Lyu 2022
C3  - CRS 28889878
ER  - 

TY  - GEN
AU  - NCT04707911
TI  - Social media intervention to stop nicotine and cannabis vaping among adolescents
JF  - https://clinicaltrials.gov/show/NCT04707911
DA  - (first received  8 July 2024)
NS  - Lyu 2022
C3  - CRS 26351701
ER  - 

TY  - CPAPER
AU  - McColgan,B.J.
TI  - Challenges and strategies for recruitment  and retention of exclusive e-cigarette users in clinical trials
JF  - Society for Research on Nicotine and Tobacco (SRNT) 30th Annual Meeting Edinburgh
DA  - 20-23 March 2024
VL  - COM2-1
NS  - McColgan 2024
C3  - CRS 26351703
ER  - 

TY  - GEN
AU  - NCT04146714
TI  - Substance use screening to encourage behavior change among young people in primary care
JF  - https://clinicaltrials.gov/ct2/show/NCT04146714
DA  - 2019///
VL  - (accessed 22 July 2024)
NS  - NCT04146714
C3  - CRS 26351705
ER  - 

TY  - GEN
AU  - NCT04898075
TI  - Quit nicotine: e-cig cessation intervention
JF  - https://clinicaltrials.gov/show/NCT04898075
DA  - 2021///
VL  - (accessed 23 July 2024)
NS  - NCT04898075
C3  - CRS 26351707
ER  - 

TY  - GEN
AU  - NCT05892445
TI  - Impact of aversive warnings on e-cigarette cessation
JF  - https://clinicaltrials.gov/show/NCT05892445
DA  - 2023///
VL  - (accessed 23 July 2024)
NS  - NCT05892445
C3  - CRS 26351715
ER  - 

TY  - GEN
AU  - NCT05936099
TI  - Adolescent inpatient tobacco and ENDS intervention
JF  - https://clinicaltrials.gov/ct2/show/NCT05936099
NS  - NCT05936099
C3  - CRS 28889880
ER  - 

TY  - JOUR
AU  - Wooten,S.
AU  - Catley,D.
AU  - Miller,M.K.
AU  - Wilson,K.
AU  - Richter,K.P.
AU  - Masonbrink,A.
TI  - Treatment of e-cigarette use among hospitalised adolescents and young adults: a protocol for intervention development and evaluation of preliminary efficacy and implementation outcomes in a randomised controlled trial
JF  - BMJ Open
DA  - 2025///
VL  - 15
IS  - 1
SP  - e094323
NS  - NCT05936099
C3  - CRS 28889881
DO  - 10.1136/bmjopen-2024-094323
ER  - 

TY  - GEN
AU  - NCT05994209
TI  - Testing the feasibility and acceptability of social media and digital therapeutics to decrease vaping behaviors
JF  - https://clinicaltrials.gov/ct2/show/NCT05994209
DA  - 2023///
VL  - (accessed 22 July 2024)
NS  - NCT05994209
C3  - CRS 26351719
ER  - 

TY  - GEN
AU  - NCT06027840
TI  - Concurrent vs. sequential cessation of dual cigarette and e-cigarette use
JF  - https://clinicaltrials.gov/ct2/show/NCT06027840
DA  - 2023///
VL  - (accessed 22 July 2024)
NS  - NCT06027840
C3  - CRS 26351721
ER  - 

TY  - GEN
AU  - NCT06142877
TI  - Effects of social media use on young adults' e-cigarette use
JF  - https://clinicaltrials.gov/ct2/show/NCT06142877
DA  - 2023///
VL  - (accessed 22 July 2024)
NS  - NCT06142877
C3  - CRS 26351725
ER  - 

TY  - GEN
AU  - NCT06164678
TI  - Vaping cessation using the Ottawa model for smoking cessation among e-cigarette users
JF  - https://clinicaltrials.gov/ct2/show/NCT06164678
DA  - 2023///
VL  - (accessed 22 July 2024)
NS  - NCT06164678
C3  - CRS 26351727
ER  - 

TY  - GEN
AU  - NCT06196489
TI  - Adapting an intervention for vaping in young veterans
JF  - https://clinicaltrials.gov/ct2/show/NCT06196489
DA  - 2023///
VL  - (accessed 22 July 2024)
NS  - NCT06196489
C3  - CRS 26351729
ER  - 

TY  - JOUR
AU  - Doran,N.
AU  - Hurst,S.
AU  - Liu,J.
AU  - El-Shahawy,O.
AU  - Myers,M.
AU  - Krebs,P.
TI  - Protocol for the development of a vaping cessation intervention for young adult veterans, Contemporary clinical trials communications 2024;39():101309
JF  - Contemporary Clinical Trials Communications 2024;39():101309
DA  - 2024///
VL  - 39
SP  - 101309
NS  - NCT06196489
C3  - CRS 28889882
DO  - 10.1016/j.conctc.2024.101309
ER  - 

TY  - GEN
AU  - NCT06395415 2024
TI  - Development of a mobile health intervention for electronic cigarette use among young adults (EQUIP)
JF  - https://clinicaltrials.gov/ct2/show/NCT06395415
NS  - NCT06395415
C3  - CRS 28889884
ER  - 

TY  - GEN
AU  - NCT06662305
TI  - Quit smoking study for people who use e-cigarettes
JF  - https://clinicaltrials.gov/study/NCT04946825?tab=results
NS  - NCT06662305
C3  - CRS 28889886
ER  - 

TY  - GEN
AU  - NCT06765291
TI  - Behavioral intervention for youth to promote vaping cessation
JF  - https://clinicaltrials.gov/ct2/show/NCT06765291
NS  - NCT06765291
C3  - CRS 28889888
ER  - 

TY  - GEN
AU  - NCT06832098
TI  - Nicotine patch plus nicotine mouth spray versus nicotine reduction for vaping cessation
JF  - https://clinicaltrials.gov/ct2/show/NCT06832098
NS  - NCT06832098
C3  - CRS 28889890
ER  - 

TY  - GEN
AU  - NCT06862050
TI  - BREATHE free: a pilot feasibility trial
JF  - https://clinicaltrials.gov/ct2/show/NCT06862050
NS  - NCT06862050
C3  - CRS 28889892
ER  - 

TY  - GEN
AU  - NCT06885606
TI  - The use of TDCS for vaping reduction
JF  - https://clinicaltrials.gov/ct2/show/NCT06885606
NS  - NCT06885606
C3  - CRS 28889894
ER  - 

TY  - GEN
AU  - NCT06909500
TI  - A digital intervention (ACT on Vaping App) for vaping cessation in young adult e-cigarette users
JF  - https://clinicaltrials.gov/ct2/show/NCT06909500
NS  - NCT06909500
C3  - CRS 28889896
ER  - 

TY  - GEN
AU  - NCT06929520
TI  - The development and evaluation of a culturally grounded ENDS intervention for rural Hawaiian youth
JF  - https://clinicaltrials.gov/ct2/show/NCT06929520
NS  - NCT06929520
C3  - CRS 28889898
ER  - 

TY  - CPAPER
AU  - Sanchez,S.
TI  - Effectiveness of the 'crush the crave' smartphone app on vaping cessation among youth and young adults: a randomized controlled trial
JF  - Society for Research on Nicotine and Tobacco (SRNT) 30th Annual Meeting Edinburgh
DA  - 20-23 March 2024
VL  - PPS18-6
NS  - Sanchez 2023
C3  - CRS 26351732
ER  - 

TY  - JOUR
AU  - Sanchez,S.
AU  - Deck Al
AU  - Baskerville,N.B.
AU  - Chaiton,M.
TI  - Supporting youth vaping cessation with the crush the crave smartphone app: protocol for a randomized controlled trial
JF  - JMIR research protocols
DA  - 2023///
VL  - 12
IS  - 101599504
SP  - e42956
NS  - Sanchez 2023
C3  - CRS 26351731
DO  - https://dx.doi.org/10.2196/42956
ER  - 

TY  - GEN
AU  - TCTR20250203006
TI  - Effectiveness of text messaging as an adjuvant to psychotherapy in school-based smoking cessation programs: a randomized control trial
JF  - https://trialsearch.who.int/Trial2.aspx?TrialID=TCTR20250203006
NS  - TCTR20250203006
C3  - CRS 28889900
ER  - 
