# Supplementary material for: Interventions for quitting vaping
Source: Cochrane Database Syst Rev. 2025 Nov 25;2025(11):CD016058. doi: 10.1002/14651858.CD016058.pub3 (PMC12645533; doi:10.1002/14651858.CD016058.pub3)
Supplement: Supplementary file 6 — Supplementary material 6 Data package [file CD016058-SUP-06-dataPackage.zip › CD016058-other-references/CD016058-other-published-versions.ris]

TY  - JOUR
AU  - Butler,A.R.
AU  - Lindson,N.
AU  - Livingstone-Banks,J.
AU  - Notley,C.
AU  - Turner,T.
AU  - Rigotti,N.A.
TI  - Interventions for quitting vaping
JF  - Cochrane Database of Systematic Reviews
DA  - 2024///
IS  - 5
DO  - 10.1002/14651858.CD016058
ER  - 

TY  - JOUR
AU  - Butler,A.R.
AU  - Lindson,N.
AU  - Livingstone-Banks,J.
AU  - Notley,C.
AU  - Turner,T.
AU  - Rigotti,N.A.
TI  - Interventions for quitting vaping
JF  - Cochrane Database of Systematic Reviews
DA  - 2025///
IS  - 1
DO  - 10.1002/14651858.CD016058.pub2
ER  - 
