# Supplementary material for: Interventions for quitting vaping
Source: Cochrane Database Syst Rev. 2025 Nov 25;2025(11):CD016058. doi: 10.1002/14651858.CD016058.pub3 (PMC12645533; doi:10.1002/14651858.CD016058.pub3)
Supplement: Supplementary file 6 — Supplementary material 6 Data package [file CD016058-SUP-06-dataPackage.zip › CD016058-analysis-data/CD016058-data-rows.csv]

Analysis group	Analysis number	Analysis name	Subgroup	Subgroup number	Applicability	Study	Study year	GIV Mean	GIV SE	Experimental mean	Experimental SD	Experimental cases	Experimental N	Control mean	Control SD	Control cases	Control N	O-E	Variance	Weight	Mean	CI start	CI end	Footnotes
1	1	Vaping cessation at 6 months or longer			SUBGROUP_AND_OVERALL	Klemperer 2025	2021					51	102			51	96			98.498443	0.941176	0.718383	1.233065
1	1	Vaping cessation at 6 months or longer			SUBGROUP_AND_OVERALL	Sahr 2021	2021					2	7			1	9			1.501557	2.571429	0.288412	22.926351
1	2	Combustible tobacco abstinence at 6 months or longer			SUBGROUP_AND_OVERALL	Klemperer 2025	2021					43	102			41	96			0.0	0.987088	0.713496	1.365589
1	3	Number of participants reporting SAEs			SUBGROUP_AND_OVERALL	Klein 2024	2024					0	248			0	260
1	3	Number of participants reporting SAEs			SUBGROUP_AND_OVERALL	Klemperer 2025	2021					0	102			0	96
1	4	Vaping cessation at between 3 &amp; 6 months			SUBGROUP_AND_OVERALL	Klein 2024	2024					105	248			91	260			48.67816	1.209677	0.970492	1.507812
1	4	Vaping cessation at between 3 &amp; 6 months			SUBGROUP_AND_OVERALL	Klemperer 2025	2021					50	102			51	96			42.495814	0.922722	0.702346	1.212246
1	4	Vaping cessation at between 3 &amp; 6 months			SUBGROUP_AND_OVERALL	Sahr 2021	2021					3	7			7	9			8.826027	0.55102	0.21873	1.388123
1	5	Combustible tobacco abstinence at between 3 &amp; 6 months			SUBGROUP_AND_OVERALL	Klemperer 2025	2021					21	102			12	96			0.0	1.647059	0.857946	3.161974
1	6	Number of participants reporting AEs			SUBGROUP_AND_OVERALL	Klein 2024	2024					66	190			24	189			0.0	2.735526	1.794549	4.169908
1	6	Number of participants reporting AEs			SUBGROUP_AND_OVERALL	Klemperer 2025	2021					11	102			12	96			0.0	0.862745	0.399782	1.861838
1	7	Weight (lbs) at longest follow-up			SUBGROUP_AND_OVERALL	Sahr 2021	2021			205.8	46.86		5	171.88	38.81		6			0.0	33.92	-17.571799	85.411799
1	8	Systolic blood pressure (mmHg) at longest follow-up			SUBGROUP_AND_OVERALL	Sahr 2021	2021			136.2	13.04		5	127.88	6.94		9			0.0	8.32	-3.976307	20.616307
1	9	Heart rate (bpm) at longest follow-up			SUBGROUP_AND_OVERALL	Sahr 2021	2021			71.4	17.6		5	75.63	19.62		9			0.0	-4.23	-24.287203	15.827203
2	1	Number of &nbsp;participants reporting SAEs			SUBGROUP_AND_OVERALL	Rigotti 2024	2024					0	106			0	53
2	2	Vaping cessation at between 3 &amp; 6 months			SUBGROUP_AND_OVERALL	Rigotti 2024	2024					25	107			7	53			0.0	1.769025	0.818467	3.82355
2	3	Change in combustible tobacco product use (tobacco cigarette use) at between 3 &amp; 6 months			SUBGROUP_AND_OVERALL	Rigotti 2024	2024					8	107			6	53			0.0	0.660436	0.241507	1.806062
2	4	Number of participants reporting AEs			SUBGROUP_AND_OVERALL	Rigotti 2024	2024					54	106			29	53			0.0	0.931034	0.684212	1.266896
2	5	Mean change in systolic blood pressure (mmHg)			SUBGROUP_AND_OVERALL	Rigotti 2024	2024			0.3	12.96		89	-0.6	10.74		41			0.0	0.9	-3.349356	5.149356
2	6	Mean change in diastolic blood pressure (mmHg)			SUBGROUP_AND_OVERALL	Rigotti 2024	2024			-1.2	9.32		89	1.3	8.41		41			0.0	-2.5	-5.72118	0.72118
2	7	Mean change in heart rate (bpm)			SUBGROUP_AND_OVERALL	Rigotti 2024	2024			3.0	11.56		89	2.4	12.2		41			0.0	0.6	-3.839976	5.039976
2	8	Cotinine (ng/ml) at longest follow-up			SUBGROUP_AND_OVERALL	Rigotti 2024	2024			181.74	188.91		87	211.69	199.37		39			0.0	-29.95	-104.050765	44.150765
3	1	Vaping cessation at 6 months or longer	18 years and over	1	SUBGROUP_AND_OVERALL	Caponnetto 2023	2023					24	70			12	70			58.160312	2.0	1.088195	3.675811
3	1	Vaping cessation at 6 months or longer	Both under and over 18 years	2	SUBGROUP_AND_OVERALL	Evins 2025	2025					25	88			6	87			41.839688	4.119318	1.77783	9.544657
3	2	Number of participants reporting SAEs	18 years and over	1	SUBGROUP_AND_OVERALL	Caponnetto 2023	2023					1	51			0	44			33.294964	2.596154	0.108435	62.15709
3	2	Number of participants reporting SAEs	18 years and over	1	SUBGROUP_AND_OVERALL	Fucito 2024	2024					0	18			0	15
3	2	Number of participants reporting SAEs	18 years and over	1	SUBGROUP_AND_OVERALL	NCT04602494	2020					0	1			0	1
3	2	Number of participants reporting SAEs	Both under and over 18 years	2	SUBGROUP_AND_OVERALL	Evins 2025	2025					3	88			1	86			66.705036	2.931818	0.311003	27.63814
3	3	Vaping cessation at between 3 &amp; 6 months	18 years and over	1	SUBGROUP_AND_OVERALL	Caponnetto 2023	2023					28	70			14	70			35.18617	2.0	1.154604	3.464391
3	3	Vaping cessation at between 3 &amp; 6 months	18 years and over	1	SUBGROUP_AND_OVERALL	Fucito 2024	2024					8	20			6	20			24.945422	1.333333	0.565308	3.144797
3	3	Vaping cessation at between 3 &amp; 6 months	18 years and over	1	SUBGROUP_AND_OVERALL	NCT04602494	2020					0	1			1	1			5.201476	0.333333	0.026545	4.185769
3	3	Vaping cessation at between 3 &amp; 6 months	Both under and over 18 years	2	SUBGROUP_AND_OVERALL	Evins 2025	2025					45	88			12	87			34.666932	3.707386	2.110018	6.514028
3	4	Number of participants reporting AEs	18 years and over	1	SUBGROUP_AND_OVERALL	Caponnetto 2023	2023					36	51			29	44			18.964401	1.070994	0.812145	1.412344
3	4	Number of participants reporting AEs	18 years and over	1	SUBGROUP_AND_OVERALL	Fucito 2024	2024					12	18			5	15			2.345423	2.0	0.910687	4.392288
3	4	Number of participants reporting AEs	18 years and over	1	SUBGROUP_AND_OVERALL	NCT04602494	2020					1	1			1	1			1.133621	1.0	0.322521	3.100569
3	4	Number of participants reporting AEs	Both under and over 18 years	2	SUBGROUP_AND_OVERALL	Evins 2025	2025					76	88			68	86			77.556555	1.092246	0.952589	1.252378
3	5	Weight (lbs) at longest follow-up			SUBGROUP_AND_OVERALL	Caponnetto 2023	2023			169.32	31.97		51	172.62	31.09		44			0.0	-3.3	-16.003336	9.403336
3	6	Systolic blood pressure (mmHg) at longest follow-up			SUBGROUP_AND_OVERALL	Caponnetto 2023	2023			124.4	8.3		51	126.0	8.2		44			0.0	-1.6	-4.925572	1.725572
3	7	Diastolic blood pressure (mmHg) at longest follow-up			SUBGROUP_AND_OVERALL	Caponnetto 2023	2023			78.0	8.9		51	77.2	8.4		44			0.0	0.8	-2.682329	4.282329
3	8	Heart rate (bpm) at longest follow-up			SUBGROUP_AND_OVERALL	Caponnetto 2023	2023			74.5	8.9		51	76.7	12.2		44			0.0	-2.2	-6.554414	2.154414
4	1	Vaping cessation at 6 months or longer			SUBGROUP_AND_OVERALL	Sahr 2021	2021					3	8			1	9			0.0	3.375	0.433166	26.296235
4	2	Vaping cessation at between 3 &amp; 6 months			SUBGROUP_AND_OVERALL	Sahr 2021	2021					6	8			7	9			0.0	0.964286	0.566989	1.639974
4	3	Weight (lbs) at longest follow-up			SUBGROUP_AND_OVERALL	Sahr 2021	2021			185.0	31.73		6	171.88	38.81		6			0.0	13.12	-26.991554	53.231554
4	4	Systolic blood pressure (mmHg) at longest follow-up			SUBGROUP_AND_OVERALL	Sahr 2021	2021			129.33	13.16		6	127.88	6.94		9			0.0	1.45	-10.014663	12.914663
4	5	Heart rate (bpm) at longest follow-up			SUBGROUP_AND_OVERALL	Sahr 2021	2021			71.83	12.83		6	75.63	19.62		9			0.0	-3.8	-20.222395	12.622395
5	1	Vaping cessation at 6 months or longer	Both under and over 18 years	2	SUBGROUP_AND_OVERALL	Graham 2021	2020					314	1304			239	1284			49.158676	1.293657	1.113947	1.50236
5	1	Vaping cessation at 6 months or longer	Under 18 years	3	SUBGROUP_AND_OVERALL	Graham 2024	2021					287	759			208	744			50.841324	1.352539	1.167559	1.566825
5	2	Combustible tobacco abstinence at 6 months or longer among dual users at baseline			SUBGROUP_AND_OVERALL	Graham 2021	2020					197	393			194	400			0.0	1.033551	0.897495	1.190232
5	3	Combustible tobacco use uptake at 6 months or longer among exclusive vape users at baseline			SUBGROUP_AND_OVERALL	Graham 2021	2020					102	511			101	525			0.0	1.03757	0.810731	1.327877
5	4	Number of participants reporting SAEs	18 years and over	1	SUBGROUP_AND_OVERALL	Klein 2024	2024					0	248			0	260
5	4	Number of participants reporting SAEs	Both under and over 18 years	2	SUBGROUP_AND_OVERALL	NCT05140915	2021					0	39			0	32							The intervention included a gamification component; it is not clear whether this was also delivered via text message or via another modality
5	4	Number of participants reporting SAEs	Under 18 years	3	SUBGROUP_AND_OVERALL	Graham 2024	2021					0	759			0	744
5	5	Vaping cessation at between 3 &amp; 6 months	18 years and over	1	SUBGROUP_AND_OVERALL	Klein 2024	2024					98	248			98	260			96.455536	1.048387	0.841863	1.305576
5	5	Vaping cessation at between 3 &amp; 6 months	Both under and over 18 years	2	SUBGROUP_AND_OVERALL	NCT05140915	2021					5	36			5	32			3.544464	0.888889	0.283013	2.791825	The intervention included a gamification component; it is not clear whether this was also delivered via text message or via another modality
5	6	Number of participants reporting AEs	18 years and over	1	SUBGROUP_AND_OVERALL	Klein 2024	2024					43	181			47	198			0.0	1.000823	0.697433	1.43619
5	6	Number of participants reporting AEs	Both under and over 18 years	2	SUBGROUP_AND_OVERALL	NCT05140915	2021					0	39			0	32							The intervention included a gamification component; it is not clear whether this was also delivered via text message or via another modality
5	6	Number of participants reporting AEs	Under 18 years	3	SUBGROUP_AND_OVERALL	Graham 2024	2021					0	759			0	744
6	1	Vaping cessation at between 3 &amp; 6 months			SUBGROUP_AND_OVERALL	Michaud 2025	2022					5	10			5	20			0.0	2.0	0.750636	5.328817
7	1	Vaping cessation at between 3 &amp; 6 months			SUBGROUP_AND_OVERALL	Michaud 2025	2022					2	11			8	19			0.0	0.431818	0.110835	1.682389
8	1	Participants reporting SAEs			SUBGROUP_AND_OVERALL	Heffner 2025	2023					0	31			0	30
8	2	Vaping cessation at between 3 &amp; 6 months			SUBGROUP_AND_OVERALL	Heffner 2025	2023					3	31			0	30			0.0	6.78125	0.365105	125.950974
8	3	Participants reporting AEs			SUBGROUP_AND_OVERALL	Heffner 2025	2023					1	31			3	30			0.0	0.322581	0.035501	2.931167
9	1	Vaping cessation at between 3 &amp; 6 months			SUBGROUP_AND_OVERALL	Michaud 2025	2022					3	10			3	9			0.0	0.9	0.239732	3.378779
10	1	Number of participants reporting SAEs			SUBGROUP_AND_OVERALL	Palmer 2023	2023					0	12			0	11
11	1	Numbers of participants reporting SAEs			SUBGROUP_AND_OVERALL	Klein 2024	2024					0	122			0	134
11	2	Vaping cessation at between 3 &amp; 6 months			SUBGROUP_AND_OVERALL	Klein 2024	2024					53	122			46	134			0.0	1.265502	0.928575	1.724681
11	3	Number of participants reporting AEs			SUBGROUP_AND_OVERALL	Klein 2024	2024					33	94			14	102			0.0	2.557751	1.462748	4.472463
12	1	Participants reporting AEs			SUBGROUP_AND_OVERALL	Palmer 2025	2025					10	15			9	16			0.0	1.185185	0.676273	2.077068
13	1	Participants reporting AEs			SUBGROUP_AND_OVERALL	Palmer 2025	2025					13	15			9	16			0.0	1.540741	0.957648	2.478868
14	1	Participants reporting AEs			SUBGROUP_AND_OVERALL	Palmer 2025	2025					10	15			13	15			0.0	0.769231	0.510907	1.158169
15	1	Vaping cessation at 6 months or longer			SUBGROUP_AND_OVERALL	Sahr 2021	2021					2	7			3	8			0.0	0.761905	0.174507	3.326508
15	2	Vaping cessation at between 3 &amp; 6 months			SUBGROUP_AND_OVERALL	Sahr 2021	2021					3	7			6	8			0.0	0.571429	0.222251	1.469201
15	3	Weight (lbs) at longest follow-up			SUBGROUP_AND_OVERALL	Sahr 2021	2021			205.8	46.86		5	185.0	31.73		6			0.0	20.8	-27.487194	69.087194
15	4	Systolic blood pressure (mmHg) at longest follow-up			SUBGROUP_AND_OVERALL	Sahr 2021	2021			136.2	13.04		5	129.33	13.16		6			0.0	6.87	-8.670993	22.410993
15	5	Heart rate (bpm) at longest follow-up			SUBGROUP_AND_OVERALL	Sahr 2021	2021			71.4	17.6		5	71.83	12.83		6			0.0	-0.43	-18.960401	18.100401
16	1	Numbers of participants reporting SAEs			SUBGROUP_AND_OVERALL	Klein 2024	2024					0	126			0	126
16	2	Vaping cessation at between 3 &amp; 6 months			SUBGROUP_AND_OVERALL	Klein 2024	2024					52	126			45	126			0.0	1.155556	0.844602	1.580992
16	3	Number of participants reporting AEs			SUBGROUP_AND_OVERALL	Klein 2024	2024					33	96			10	87			0.0	2.990625	1.568633	5.701678
17	1	Vaping cessation at between 3 &amp; 6 months			SUBGROUP_AND_OVERALL	Michaud 2025	2022					2	11			5	10			0.0	0.363636	0.089811	1.472329
