# Supplementary material for: Interventions for quitting vaping
Source: Cochrane Database Syst Rev. 2025 Nov 25;2025(11):CD016058. doi: 10.1002/14651858.CD016058.pub3 (PMC12645533; doi:10.1002/14651858.CD016058.pub3)
Supplement: Supplementary file 6 — Supplementary material 6 Data package [file CD016058-SUP-06-dataPackage.zip › CD016058-analysis-data/CD016058-subgroup-estimates.csv]

Analysis group	Analysis number	Subgroup	Subgroup number	Experimental cases	Experimental N	Control cases	Control N	Weight	Mean	CI start	CI end	Heterogeneity Tau²	Tau² CI start	Tau² CI end	Heterogeneity Chi²	Heterogeneity df	Heterogeneity P	Heterogeneity I²	Effect Z	Effect T	Effect P	ID
3	1	18 years and over	1	24	70	12	70	58.160312	2.0	1.088195	3.675811	0.0			0.0	0	1.0	0.0	2.232146		0.025605	subgroup:451091054272345001-451074224133075232
3	1	Both under and over 18 years	2	25	88	6	87	41.839688	4.119318	1.77783	9.544657	0.0			0.0	0	1.0	0.0	3.302055		9.6E-4	subgroup:451091054272345001-445162879999928991
3	1	Under 18 years	3	0	0	0	0															subgroup:451091054272345001-445162872339032725
3	2	18 years and over	1	1	70	0	60	33.294964	2.596154	0.108435	62.15709	0.0			0.0	0	1.0	0.0	0.588817		0.555984	subgroup:451181256095918946-451074224133075232
3	2	Both under and over 18 years	2	3	88	1	86	66.705036	2.931818	0.311003	27.63814	0.0			0.0	0	1.0	0.0	0.939653		0.347395	subgroup:451181256095918946-445162879999928991
3	2	Under 18 years	3	0	0	0	0															subgroup:451181256095918946-445162872339032725
3	3	18 years and over	1	36	91	21	91	65.333068	1.637126	0.978171	2.739995	0.028394			2.236309	2	0.326883	10.566922	1.875969		0.06066	subgroup:451181177981987626-451074224133075232
3	3	Both under and over 18 years	2	45	88	12	87	34.666932	3.707386	2.110018	6.514028	0.0			0.0	0	1.0	0.0	4.556518		5.0E-6	subgroup:451181177981987626-445162879999928991
3	3	Under 18 years	3	0	0	0	0															subgroup:451181177981987626-445162872339032725
3	4	18 years and over	1	49	70	35	60	22.443445	1.185627	0.835872	1.68173	0.023164			2.37494	2	0.304992	15.787331	0.954726		0.339716	subgroup:451091251318650105-451074224133075232
3	4	Both under and over 18 years	2	76	88	68	86	77.556555	1.092246	0.952589	1.252378	0.0			0.0	0	1.0	0.0	1.264103		0.206193	subgroup:451091251318650105-445162879999928991
3	4	Under 18 years	3	0	0	0	0															subgroup:451091251318650105-445162872339032725
5	1	18 years and over	1	0	0	0	0															subgroup:451181285533379430-451074224133075232
5	1	Both under and over 18 years	2	314	1304	239	1284	49.158676	1.293657	1.113947	1.50236	0.0			0.0	0	1.0	0.0	3.374068		7.41E-4	subgroup:451181285533379430-445162879999928991
5	1	Under 18 years	3	287	759	208	744	50.841324	1.352539	1.167559	1.566825	0.0			0.0	0	1.0	0.0	4.024513		5.7E-5	subgroup:451181285533379430-445162872339032725
5	4	18 years and over	1																			subgroup:451163740774631134-451074224133075232
5	4	Both under and over 18 years	2																			subgroup:451163740774631134-445162879999928991
5	4	Under 18 years	3																			subgroup:451163740774631134-445162872339032725
5	5	18 years and over	1	98	248	98	260	96.455536	1.048387	0.841863	1.305576	0.0			0.0	0	1.0	0.0	0.422141		0.672922	subgroup:451163445624864727-451074224133075232
5	5	Both under and over 18 years	2	5	36	5	32	3.544464	0.888889	0.283013	2.791825	0.0			0.0	0	0.0	0.0	0.201708		0.840145	subgroup:451163445624864727-445162879999928991
5	5	Under 18 years	3	0	0	0	0															subgroup:451163445624864727-445162872339032725
5	6	18 years and over	1																			subgroup:451163720354399639-451074224133075232
5	6	Both under and over 18 years	2																			subgroup:451163720354399639-445162879999928991
5	6	Under 18 years	3																			subgroup:451163720354399639-445162872339032725
