# Supplementary material for: Interventions for quitting vaping
Source: Cochrane Database Syst Rev. 2025 Nov 25;2025(11):CD016058. doi: 10.1002/14651858.CD016058.pub3 (PMC12645533; doi:10.1002/14651858.CD016058.pub3)
Supplement: Supplementary file 6 — Supplementary material 6 Data package [file CD016058-SUP-06-dataPackage.zip › CD016058-analysis-data/CD016058-overall-estimates-and-settings.csv]

Analysis group	Analysis number	Analysis name	Analysis group name	Data source	Data source eligibility	Data type	Log-scale data	Outcome	Intervention grouping	Experimental intervention	Control intervention	Subgroup by	Filter criteria	Experimental group label	Control group label	Statistical method	Effect measure	Unit of effect measure	Analysis model	Heterogeneity estimator	Tau² CI	Subgroup estimates	Overall estimates	Test for subgroup differences	Prediction interval	Swap event and non-event	CI method	CI/PI level	Experimental cases	Experimental N	Control cases	Control N	Mean	CI start	CI end	PI start	PI end	Heterogeneity Tau²	Tau² CI start	Tau² CI end	Heterogeneity Chi²	Heterogeneity df	Heterogeneity P	Heterogeneity I²	Effect Z	Effect T	Effect P	Subgroup Chi²	Subgroup df
1	1	Vaping cessation at 6 months or longer	Combination NRT versus no/minimal support	Study data	Only arm-level data	Dichotomous	true	Vaping cessation at 6 months or longer		Combination NRT	No/minimal support					MH	Risk Ratio		Random effect	DL	false	true	true	true	false	false	Wald	95%	53	109	52	105	0.955488	0.730793	1.24927	0.730793	1.24927	0.0			0.807432	1	0.368881	0.0	0.33288		0.739225
1	2	Combustible tobacco abstinence at 6 months or longer	Combination NRT versus no/minimal support	Study data	Only arm-level data	Dichotomous	true	Combustible tobacco abstinence at 6 months or longer	Combination NRT vs control					Combination NRT	No/minimal support	MH	Risk Ratio		Random effect	DL	false	false	false	false	false	false	Wald	95%
1	3	Number of participants reporting SAEs	Combination NRT versus no/minimal support	Study data	Only arm-level data	Dichotomous	true	Participants reporting SAEs	Combination NRT vs control	Combination NRT	No/minimal support			Combination NRT	No/minimal support	MH	Risk Ratio		Random effect	DL	false	false	false	false	false	false	Wald	95%
1	4	Vaping cessation at between 3 &amp; 6 months	Combination NRT versus no/minimal support	Study data	Only arm-level data	Dichotomous	true	Vaping cessation at between 3 & 6 months	Combination NRT vs control	Combination NRT	No/minimal support			Combination NRT	No/minimal support	MH	Risk Ratio		Random effect	DL	false	true	true	true	false	false	Wald	95%	158	357	149	365	1.005898	0.749211	1.350528	0.631603	1.602004	0.033783			4.333715	2	0.114537	53.850218	0.039123		0.968792
1	5	Combustible tobacco abstinence at between 3 &amp; 6 months	Combination NRT versus no/minimal support	Study data	Only arm-level data	Dichotomous	true	Combustible tobacco abstinence at between 3 & 6 months	Combination NRT vs control					Combination NRT	No/minimal support	MH	Risk Ratio		Random effect	DL	false	false	false	false	false	false	Wald	95%
1	6	Number of participants reporting AEs	Combination NRT versus no/minimal support	Study data	Only arm-level data	Dichotomous	true	Participants reporting AEs	Combination NRT vs control	Combination NRT				Combination NRT	No/minimal support	MH	Risk Ratio		Random effect	DL	false	false	false	false	false	false	Wald	95%
1	7	Weight (lbs) at longest follow-up	Combination NRT versus no/minimal support	Study data	Only arm-level data	Continuous	false	Weight		Combination NRT	No/minimal support					IV	Mean Difference	lb	Random effect	DL	false	false	false	false	false	false	Wald	95%
1	8	Systolic blood pressure (mmHg) at longest follow-up	Combination NRT versus no/minimal support	Study data	Only arm-level data	Continuous	false	Blood pressure (systolic)		Combination NRT	No/minimal support					IV	Mean Difference	mmHg	Random effect	DL	false	false	false	false	false	false	Wald	95%
1	9	Heart rate (bpm) at longest follow-up	Combination NRT versus no/minimal support	Study data	Only arm-level data	Continuous	false	Heart rate		Combination NRT	No/minimal support					IV	Mean Difference	bpm	Random effect	DL	false	false	false	false	false	false	Wald	95%
2	1	Number of &nbsp;participants reporting SAEs	Cytisine versus placebo	Study data	Only arm-level data	Dichotomous	true	Participants reporting SAEs		Cytisine	Placebo					MH	Risk Ratio		Random effect	DL	false	false	false	false	false	false	Wald	95%
2	2	Vaping cessation at between 3 &amp; 6 months	Cytisine versus placebo	Study data	Only arm-level data	Dichotomous	true	Vaping cessation at between 3 & 6 months		Cytisine	Placebo					MH	Risk Ratio		Random effect	DL	false	false	false	false	false	false	Wald	95%
2	3	Change in combustible tobacco product use (tobacco cigarette use) at between 3 &amp; 6 months	Cytisine versus placebo	Custom input	#N/A	Dichotomous	true							Cytisine	Placebo	MH	Risk Ratio		Random effect	DL	false	false	false	false	false	false	Wald	95%
2	4	Number of participants reporting AEs	Cytisine versus placebo	Study data	Only arm-level data	Dichotomous	true	Participants reporting AEs		Cytisine	Placebo					MH	Risk Ratio		Random effect	DL	false	false	false	false	false	false	Wald	95%
2	5	Mean change in systolic blood pressure (mmHg)	Cytisine versus placebo	Study data	Only arm-level data	Continuous	false	Blood pressure (systolic)		Cytisine	Placebo					IV	Mean Difference	mmHg	Random effect	DL	false	false	false	false	false	false	Wald	95%
2	6	Mean change in diastolic blood pressure (mmHg)	Cytisine versus placebo	Study data	Only arm-level data	Continuous	false	Blood pressure (diastolic)		Cytisine	Placebo					IV	Mean Difference	mmHg	Random effect	DL	false	false	false	false	false	false	Wald	95%
2	7	Mean change in heart rate (bpm)	Cytisine versus placebo	Study data	Only arm-level data	Continuous	false	Heart rate		Cytisine	Placebo					IV	Mean Difference	bpm	Random effect	DL	false	false	false	false	false	false	Wald	95%
2	8	Cotinine (ng/ml) at longest follow-up	Cytisine versus placebo	Study data	Only arm-level data	Continuous	false	Cotinine		Cytisine	Placebo					IV	Mean Difference	ng/mL	Random effect	DL	false	false	false	false	false	false	Wald	95%
3	1	Vaping cessation at 6 months or longer	Varenicline versus placebo	Study data	Only arm-level data	Dichotomous	true	Vaping cessation at 6 months or longer		Varenicline	Placebo	Age				MH	Risk Ratio		Random effect	DL	false	true	true	true	false	false	Wald	95%	49	158	18	157	2.705958	1.333769	5.48986	1.00018	7.320891	0.12758			1.910514	1	0.166906	47.658071	2.757886		0.005818	1.862938	1
3	2	Number of participants reporting SAEs	Varenicline versus placebo	Study data	Only arm-level data	Dichotomous	true	Participants reporting SAEs	Varenicline vs control	Varenicline	Placebo	Age		Varenicline	Placebo	MH	Risk Ratio		Random effect	DL	false	true	true	true	false	false	Wald	95%	4	158	1	146	2.815497	0.450562	17.593621	0.450562	17.593621	0.0			0.003757	1	0.951127	0.0	1.107202		0.268206	0.003757	1
3	3	Vaping cessation at between 3 &amp; 6 months	Varenicline versus placebo	Study data	Only arm-level data	Dichotomous	true	Vaping cessation at between 3 & 6 months	Varenicline vs control	Varenicline	Placebo	Age		Varenicline	Placebo	MH	Risk Ratio		Random effect	DL	false	true	true	true	false	false	Wald	95%	81	179	33	178	2.039616	1.107984	3.754596	0.704902	5.901575	0.196917			6.874678	3	0.076001	56.361589	2.28932		0.022061	4.402923	1
3	4	Number of participants reporting AEs	Varenicline versus placebo	Study data	Only arm-level data	Dichotomous	true	Participants reporting AEs	Varenicline vs control	Varenicline	Placebo	Age		Varenicline	Placebo	MH	Risk Ratio		Random effect	DL	false	true	true	true	false	false	Wald	95%	125	158	103	146	1.102629	0.977473	1.24381	0.977473	1.24381	0.0			2.462119	3	0.482176	0.0	1.589312		0.11199	0.183476	1
3	5	Weight (lbs) at longest follow-up	Varenicline versus placebo	Study data	Only arm-level data	Continuous	false	Weight		Varenicline	Placebo					IV	Mean Difference	lb	Random effect	DL	false	false	false	false	false	false	Wald	95%
3	6	Systolic blood pressure (mmHg) at longest follow-up	Varenicline versus placebo	Study data	Only arm-level data	Continuous	false	Blood pressure (systolic)		Varenicline	Placebo					IV	Mean Difference	mmHg	Random effect	DL	false	false	false	false	false	false	Wald	95%
3	7	Diastolic blood pressure (mmHg) at longest follow-up	Varenicline versus placebo	Study data	Only arm-level data	Continuous	false	Blood pressure (diastolic)		Varenicline	Placebo					IV	Mean Difference	mmHg	Random effect	DL	false	false	false	false	false	false	Wald	95%
3	8	Heart rate (bpm) at longest follow-up	Varenicline versus placebo	Study data	Only arm-level data	Continuous	false	Heart rate		Varenicline	Placebo					IV	Mean Difference	bpm	Random effect	DL	false	false	false	false	false	false	Wald	95%
4	1	Vaping cessation at 6 months or longer	Nicotine/vaping reduction versus minimal support	Study data	Only arm-level data	Dichotomous	true	Vaping cessation at 6 months or longer		Reduction in nicotine concentration and vape frequency	No/minimal support					MH	Risk Ratio		Random effect	DL	false	false	false	false	false	false	Wald	95%
4	2	Vaping cessation at between 3 &amp; 6 months	Nicotine/vaping reduction versus minimal support	Study data	Only arm-level data	Dichotomous	true	Vaping cessation at between 3 & 6 months		Reduction in nicotine concentration and vape frequency	No/minimal support					MH	Risk Ratio		Random effect	DL	false	false	false	false	false	false	Wald	95%
4	3	Weight (lbs) at longest follow-up	Nicotine/vaping reduction versus minimal support	Study data	Only arm-level data	Continuous	false	Weight		Reduction in nicotine concentration and vape frequency	No/minimal support					IV	Mean Difference	lb	Random effect	DL	false	false	false	false	false	false	Wald	95%
4	4	Systolic blood pressure (mmHg) at longest follow-up	Nicotine/vaping reduction versus minimal support	Study data	Only arm-level data	Continuous	false	Blood pressure (systolic)		Reduction in nicotine concentration and vape frequency	No/minimal support					IV	Mean Difference	mmHg	Random effect	DL	false	false	false	false	false	false	Wald	95%
4	5	Heart rate (bpm) at longest follow-up	Nicotine/vaping reduction versus minimal support	Study data	Only arm-level data	Continuous	false	Heart rate		Reduction in nicotine concentration and vape frequency	No/minimal support					IV	Mean Difference	bpm	Random effect	DL	false	false	false	false	false	false	Wald	95%
5	1	Vaping cessation at 6 months or longer	Text message versus no/minimal support	Study data	Only arm-level data	Dichotomous	true	Vaping cessation at 6 months or longer		Text message-based intervention	No/minimal support	Age				MH	Risk Ratio		Random effect	DL	false	true	true	true	false	false	Wald	95%	601	2063	447	2028	1.323266	1.191531	1.469565	1.191531	1.469565	0.0			0.173921	1	0.676651	0.0	5.235271		0.0	0.172974	1
5	2	Combustible tobacco abstinence at 6 months or longer among dual users at baseline	Text message versus no/minimal support	Study data	Only arm-level data	Dichotomous	true	Combustible tobacco abstinence at 6 months or longer	Text message intervention vs control	Text message-based intervention	No/minimal support			Text message intervention	No/minimal support	MH	Risk Ratio		Random effect	DL	false	false	false	false	false	false	Wald	95%
5	3	Combustible tobacco use uptake at 6 months or longer among exclusive vape users at baseline	Text message versus no/minimal support	Study data	Only arm-level data	Dichotomous	true	Combustible tobacco use uptake at 6 months or longer	Text message intervention vs control					Text message intervention	No/minimal support	MH	Risk Ratio		Random effect	DL	false	false	false	false	false	false	Wald	95%
5	4	Number of participants reporting SAEs	Text message versus no/minimal support	Study data	Only arm-level data	Dichotomous	true	Participants reporting SAEs	Text message intervention vs control	Text message-based intervention	No/minimal support	Age		Text message intervention	No/minimal support	MH	Risk Ratio		Random effect	DL	false	false	false	false	false	false	Wald	95%
5	5	Vaping cessation at between 3 &amp; 6 months	Text message versus no/minimal support	Study data	Only arm-level data	Dichotomous	true	Vaping cessation at between 3 & 6 months	Text message intervention vs control			Age		Text message intervention	No/minimal support	MH	Risk Ratio		Random effect	DL	false	true	true	true	false	false	Wald	95%	103	284	103	292	1.042272	0.840242	1.292879	0.840242	1.292879	0.0			0.077434	1	0.780805	0.0	0.376617		0.706458	0.077049	1
5	6	Number of participants reporting AEs	Text message versus no/minimal support	Study data	Only arm-level data	Dichotomous	true	Participants reporting AEs	Text message intervention vs control	Text message-based intervention	No/minimal support	Age		Text message intervention	No/minimal support	MH	Risk Ratio		Random effect	DL	false	false	false	false	false	false	Wald	95%
6	1	Vaping cessation at between 3 &amp; 6 months	Financial incentives versus no/minimal support	Study data	Only arm-level data	Dichotomous	true	Vaping cessation at between 3 & 6 months	Financial incentives vs control	Financial incentives				Financial incentives + text messaging	No/minimal support	MH	Risk Ratio		Random effect	DL	false	false	false	false	false	false	Wald	95%
7	1	Vaping cessation at between 3 &amp; 6 months	Media literacy e-learning versus no/minimal support	Study data	Only arm-level data	Dichotomous	true	Vaping cessation at between 3 & 6 months	Media literacy e-learning vs control					Media literacy e-learning	No/minimal support	MH	Risk Ratio		Random effect	DL	false	false	false	false	false	false	Wald	95%
8	1	Participants reporting SAEs	App-based intervention + text messaging versus no/minimal support	Study data	Only arm-level data	Dichotomous	true	Participants reporting SAEs	App-based + text messaging intervention vs control					App-based + text messaging	No/minimal support	MH	Risk Ratio		Random effect	DL	false	false	false	false	false	false	Wald	95%
8	2	Vaping cessation at between 3 &amp; 6 months	App-based intervention + text messaging versus no/minimal support	Study data	Only arm-level data	Dichotomous	true	Vaping cessation at between 3 & 6 months	App-based + text messaging intervention vs control					App-based + text messaging	No/minimal support	MH	Risk Ratio		Random effect	DL	false	false	false	false	false	false	Wald	95%
8	3	Participants reporting AEs	App-based intervention + text messaging versus no/minimal support	Study data	Only arm-level data	Dichotomous	true	Participants reporting AEs	App-based + text messaging intervention vs control					App-based + text messaging	No/minimal support	MH	Risk Ratio		Random effect	DL	false	false	false	false	false	false	Wald	95%
9	1	Vaping cessation at between 3 &amp; 6 months	Media literacy e-learning + financial incentives versus no/minimal support	Study data	Only arm-level data	Dichotomous	true	Vaping cessation at between 3 & 6 months	Media literacy e-learning + financial incentives vs control					Media literacy e-learning + financial incentives	No/minimal support	MH	Risk Ratio		Random effect	DL	false	false	false	false	false	false	Wald	95%
10	1	Number of participants reporting SAEs	Combination NRT + print-based self-help versus no/minimal support	Study data	Only arm-level data	Dichotomous	true	Participants reporting SAEs		Combination NRT + print-based self-help	No/minimal support					MH	Risk Ratio		Random effect	DL	false	false	false	false	false	false	Wald	95%
11	1	Numbers of participants reporting SAEs	Combination NRT + text message versus no/minimal intervention	Study data	Only arm-level data	Dichotomous	true	Participants reporting SAEs		Combination NRT + text message-based intervention	No/minimal support					MH	Risk Ratio		Random effect	DL	false	false	false	false	false	false	Wald	95%
11	2	Vaping cessation at between 3 &amp; 6 months	Combination NRT + text message versus no/minimal intervention	Study data	Only arm-level data	Dichotomous	true	Vaping cessation at between 3 & 6 months		Combination NRT + text message-based intervention	No/minimal support					MH	Risk Ratio		Random effect	DL	false	false	false	false	false	false	Wald	95%
11	3	Number of participants reporting AEs	Combination NRT + text message versus no/minimal intervention	Study data	Only arm-level data	Dichotomous	true	Participants reporting AEs		Combination NRT + text message-based intervention	No/minimal support					MH	Risk Ratio		Random effect	DL	false	false	false	false	false	false	Wald	95%
12	1	Participants reporting AEs	High dose (42 mg patch + 4 mg lozenge) versus standard dose (21 mg patch + 4 mg lozenge) NRT	Study data	Only arm-level data	Dichotomous	true	Participants reporting AEs	Standard dose vs high dose combination NRT					High dose combination NRT	Standard dose combination NRT	MH	Risk Ratio		Random effect	DL	false	false	false	false	false	false	Wald	95%
13	1	Participants reporting AEs	Mid-dose (35 mg patch + 4 mg lozenge) versus standard dose (21 mg patch + 4 mg lozenge) NRT	Study data	Only arm-level data	Dichotomous	true	Participants reporting AEs	Mid-dose vs standard dose combination NRT					Mid-dose combination NRT	Standard dose combination NRT	MH	Risk Ratio		Random effect	DL	false	false	false	false	false	false	Wald	95%
14	1	Participants reporting AEs	High dose (42 mg patch + 4 mg lozenge) versus mid-dose (35 mg + 4 mg lozenge) NRT	Study data	Only arm-level data	Dichotomous	true	Participants reporting AEs	High dose vs mid-dose combination NRT					High dose combination NRT	Mid-dose combination NRT	MH	Risk Ratio		Random effect	DL	false	false	false	false	false	false	Wald	95%
15	1	Vaping cessation at 6 months or longer	Combination NRT versus nicotine/vaping reduction	Study data	Only arm-level data	Dichotomous	true	Vaping cessation at 6 months or longer		Combination NRT	Reduction in nicotine concentration and vape frequency					MH	Risk Ratio		Random effect	DL	false	false	false	false	false	false	Wald	95%
15	2	Vaping cessation at between 3 &amp; 6 months	Combination NRT versus nicotine/vaping reduction	Study data	Only arm-level data	Dichotomous	true	Vaping cessation at between 3 & 6 months		Combination NRT	Reduction in nicotine concentration and vape frequency					MH	Risk Ratio		Random effect	DL	false	false	false	false	false	false	Wald	95%
15	3	Weight (lbs) at longest follow-up	Combination NRT versus nicotine/vaping reduction	Study data	Only arm-level data	Continuous	false	Weight		Combination NRT	Reduction in nicotine concentration and vape frequency					IV	Mean Difference	lb	Random effect	DL	false	false	false	false	false	false	Wald	95%
15	4	Systolic blood pressure (mmHg) at longest follow-up	Combination NRT versus nicotine/vaping reduction	Study data	Only arm-level data	Continuous	false	Blood pressure (systolic)		Combination NRT	Reduction in nicotine concentration and vape frequency					IV	Mean Difference	mmHg	Random effect	DL	false	false	false	false	false	false	Wald	95%
15	5	Heart rate (bpm) at longest follow-up	Combination NRT versus nicotine/vaping reduction	Study data	Only arm-level data	Continuous	false	Heart rate		Combination NRT	Reduction in nicotine concentration and vape frequency					IV	Mean Difference	bpm	Random effect	DL	false	false	false	false	false	false	Wald	95%
16	1	Numbers of participants reporting SAEs	Combination NRT versus text message	Study data	Only arm-level data	Dichotomous	true	Participants reporting SAEs		Combination NRT	Text message-based intervention					MH	Risk Ratio		Random effect	DL	false	false	false	false	false	false	Wald	95%
16	2	Vaping cessation at between 3 &amp; 6 months	Combination NRT versus text message	Study data	Only arm-level data	Dichotomous	true	Vaping cessation at between 3 & 6 months		Combination NRT	Text message-based intervention					MH	Risk Ratio		Random effect	DL	false	false	false	false	false	false	Wald	95%
16	3	Number of participants reporting AEs	Combination NRT versus text message	Study data	Only arm-level data	Dichotomous	true	Participants reporting AEs		Combination NRT	Text message-based intervention					MH	Risk Ratio		Random effect	DL	false	false	false	false	false	false	Wald	95%
17	1	Vaping cessation at between 3 &amp; 6 months	Media literacy e-learning versus financial incentives	Study data	Only arm-level data	Dichotomous	true	Vaping cessation at between 3 & 6 months	Media literacy e-learning vs financial incentives					Media literacy e-learning	Financial incentives	MH	Risk Ratio		Random effect	DL	false	false	false	false	false	false	Wald	95%
[truncated: 3 more columns]
